# Supplementary material for: Monitoring Hip and Elbow Dysplasia Achieved Modest Genetic Improvement of 74 Dog Breeds over 40 Years in USA
Source: PLoS One. 2013 Oct 4;8(10):e76390. doi: 10.1371/journal.pone.0076390 (PMC3790730; doi:10.1371/journal.pone.0076390)
Supplement: Table S1 — The detailed distributions of hip and elbow joint conformation scores for 74 American dog breeds. (XLSX) [file pone.0076390.s004.xlsx]

## Sheet: Sheet1
Breed No.	Breed name	No. hip scores	No. elbow scores	Breeds used in our study for elbow analysis
1	AFGHAN HOUND	4221	128
2	AIREDALE TERRIER	4391	207
3	AKITA	12108	1703
4	ALASKAN MALAMUTE	9786	508
5	AMERICAN BULLDOG	1053	245
6	AMERICAN STAFFORDSHIRE TERRIER	1896	430
7	ANATOLIAN SHEPHERD	1293	317
8	AUSTRALIAN CATTLE DOG	2428	598	1
9	AUSTRALIAN SHEPHERD	23092	3844	1
10	BASENJI	1848	222
11	BEARDED COLLIE	3460	424
12	BELGIAN MALINOIS	1883	958	1
13	BELGIAN SHEEPDOG	3188	1304	1
14	BELGIAN TERVUREN	4632	2370	1
15	BERNESE MOUNTAIN DOG	12804	7507	1
16	BLOODHOUND	1857	774
17	BORDER COLLIE	7480	1569
18	BORDER TERRIER	1976	264
19	BOUVIER DES FLANDRES	5912	2256	1
20	BOXER	4042	409
21	BOYKIN SPANIEL	1612	64
22	BRIARD	1718	444
23	BRITTANY	12550	796
24	BULLMASTIFF	3813	1633	1
25	CHESAPEAKE BAY RETRIEVER	8349	1498	1
26	CHINESE SHAR-PEI	7526	284
27	CHOW CHOW	3655	377	1
28	COLLIE	2143	263
29	CURLY-COATED RETRIEVER	859	209
30	DALMATIAN	2510	219
31	DOBERMAN PINSCHER	11733	1558
32	ENGLISH SETTER	7112	1785	1
33	ENGLISH SPRINGER SPANIEL	10409	1298	1
34	FLAT-COATED RETRIEVER	4311	1608
35	GERMAN SHEPHERD DOG	72636	23129	1
36	GERMAN SHORTHAIRED POINTER	11818	1192
37	GERMAN WIREHAIRED POINTER	2931	405
38	GIANT SCHNAUZER	2923	317
39	GOLDEN RETRIEVER	89799	20812	1
40	GORDON SETTER	4071	495
41	GREAT DANE	8995	1530
42	GREAT PYRENEES	4449	565
43	GREATER SWISS MOUNTAIN DOG	1960	1560	1
44	IRISH SETTER	7601	425
45	IRISH WATER SPANIEL	978	265	1
46	IRISH WOLFHOUND	1316	415
47	KEESHOND	3542	528
48	KERRY BLUE TERRIER	1183	151
49	KUVASZ	1257	303
50	LABRADOR RETRIEVER	170161	44185	1
51	LEONBERGER	1238	1068
52	MASTIFF	8077	4296	1
53	NEWFOUNDLAND	10182	4015	1
54	NORWEGIAN ELKHOUND	2461	114
55	NOVA SCOTIA DUCKTOLLING RET.	1286	315
56	OLD ENGLISH SHEEPDOG	6547	300
57	POINTER	1068	132
58	POODLE	16120	1112
59	PORTUGUESE WATER DOG	5777	1978
60	PULI	1255	84
61	RHODESIAN RIDGEBACK	8697	3867	1
62	ROTTWEILER	66127	7852	1
63	SAMOYED	11218	941
64	SHETLAND SHEEPDOG	14921	467
65	SHIBA INU	2324	311
66	SIBERIAN HUSKY	13232	166
67	SPINONE ITALIANO	809	287
68	ST. BERNARD	910	150
69	STANDARD SCHNAUZER	3082	80
70	TIBETAN TERRIER	3108	115
71	VIZSLA	10056	1104
72	WEIMARANER	9289	1053
73	WELSH SPRINGER SPANIEL	1450	394
74	WIREHAIRED POINTING GRIFFON	1373	158
