# Supplementary material for: Monitoring Hip and Elbow Dysplasia Achieved Modest Genetic Improvement of 74 Dog Breeds over 40 Years in USA
Source: PLoS One. 2013 Oct 4;8(10):e76390. doi: 10.1371/journal.pone.0076390 (PMC3790730; doi:10.1371/journal.pone.0076390)
Supplement: Table S2 — The yearly genetic improvement over past 40 years for hip and elbow dysplasia for 74 American breeds. (XLSX) [file pone.0076390.s005.xlsx]

## Sheet: Hip Score Genetic Improvement
Breed	Birth year	Num	Mean of EBV	Std of EBV		The genetic improvement over past 40 years for hip dysplasia for each breed
AFGHAN HOUND	1970	85	0.0439543	0.0460116
AFGHAN HOUND	1971	133	0.0721373	0.0417789
AFGHAN HOUND	1972	229	0.080052	0.0342636
AFGHAN HOUND	1973	247	0.0777217	0.0371206
AFGHAN HOUND	1974	281	0.0828393	0.0355868
AFGHAN HOUND	1975	268	0.0924288	0.0482754
AFGHAN HOUND	1976	127	0.0920407	0.049328
AFGHAN HOUND	1977	59	0.0560058	0.079703
AFGHAN HOUND	1978	65	0.0657371	0.0587939
AFGHAN HOUND	1979	108	0.0658592	0.0688452
AFGHAN HOUND	1980	120	0.0443349	0.0878571
AFGHAN HOUND	1981	103	0.0230544	0.0879881
AFGHAN HOUND	1982	157	-0.00840464	0.109515
AFGHAN HOUND	1983	121	-0.0412436	0.129425
AFGHAN HOUND	1984	134	-0.04558	0.118702
AFGHAN HOUND	1985	134	-0.0749512	0.139027
AFGHAN HOUND	1986	146	-0.0844586	0.14164
AFGHAN HOUND	1987	137	-0.0879542	0.161792
AFGHAN HOUND	1988	115	-0.0987519	0.143288
AFGHAN HOUND	1989	177	-0.0897727	0.158853
AFGHAN HOUND	1990	154	-0.0704366	0.133791
AFGHAN HOUND	1991	147	-0.0987846	0.153717
AFGHAN HOUND	1992	124	-0.144018	0.160244
AFGHAN HOUND	1993	163	-0.115037	0.127855
AFGHAN HOUND	1994	132	-0.148241	0.153642
AFGHAN HOUND	1995	129	-0.12154	0.171879
AFGHAN HOUND	1996	172	-0.161589	0.172785
AFGHAN HOUND	1997	141	-0.115727	0.169856
AFGHAN HOUND	1998	88	-0.102	0.178742
AFGHAN HOUND	1999	137	-0.154328	0.138638
AFGHAN HOUND	2000	127	-0.177431	0.160378
AFGHAN HOUND	2001	102	-0.175082	0.149081
AFGHAN HOUND	2002	132	-0.163484	0.186278
AFGHAN HOUND	2003	129	-0.187578	0.162508
AFGHAN HOUND	2004	91	-0.165554	0.175652
AFGHAN HOUND	2005	88	-0.187238	0.164456
AFGHAN HOUND	2006	78	-0.180424	0.154331
AFGHAN HOUND	2007	39	-0.182082	0.147213
AIREDALE TERRIER	1979	63	-0.0353421	0.0511429
AIREDALE TERRIER	1980	63	-0.0381491	0.0472723
AIREDALE TERRIER	1981	79	-0.0239087	0.0696119
AIREDALE TERRIER	1982	80	-0.0402896	0.0983592
AIREDALE TERRIER	1983	98	-0.025524	0.127649
AIREDALE TERRIER	1984	123	-0.0193631	0.131384
AIREDALE TERRIER	1985	107	-0.028509	0.138274
AIREDALE TERRIER	1986	141	-0.0235239	0.140914
AIREDALE TERRIER	1987	154	-0.0183313	0.157805
AIREDALE TERRIER	1988	140	-0.0460614	0.13957
AIREDALE TERRIER	1989	175	-0.00109208	0.144628
AIREDALE TERRIER	1990	164	0.0021695	0.135396
AIREDALE TERRIER	1991	189	-0.00993518	0.151259
AIREDALE TERRIER	1992	183	-0.0157466	0.166483
AIREDALE TERRIER	1993	185	-0.00939579	0.163067
AIREDALE TERRIER	1994	180	-0.0306091	0.153301
AIREDALE TERRIER	1995	192	-0.00424964	0.175624
AIREDALE TERRIER	1996	216	0.00915204	0.141925
AIREDALE TERRIER	1997	222	-0.0144591	0.16733
AIREDALE TERRIER	1998	177	-0.0142396	0.167235
AIREDALE TERRIER	1999	205	-0.0189346	0.178601
AIREDALE TERRIER	2000	208	-0.0126814	0.15673
AIREDALE TERRIER	2001	224	-0.0361929	0.164197
AIREDALE TERRIER	2002	214	-0.00531845	0.189769
AIREDALE TERRIER	2003	193	-0.0141175	0.153013
AIREDALE TERRIER	2004	187	-0.00911498	0.19326
AIREDALE TERRIER	2005	155	-0.0108533	0.180366
AIREDALE TERRIER	2006	120	-0.0318897	0.181691
AIREDALE TERRIER	2007	63	-0.0443626	0.141286
AKITA	1972	39	0.047672	0.0364333
AKITA	1973	75	0.0432697	0.0255436
AKITA	1974	102	0.0530833	0.030704
AKITA	1975	142	0.0525165	0.0371218
AKITA	1976	94	0.0565388	0.0491724
AKITA	1978	86	0.050639	0.0441146
AKITA	1979	218	0.0451166	0.0501004
AKITA	1980	263	0.0386926	0.0743833
AKITA	1981	309	0.0342293	0.0726173
AKITA	1982	385	0.0291996	0.100985
AKITA	1983	400	0.0126519	0.151599
AKITA	1984	427	0.00853143	0.153475
AKITA	1985	490	-0.00417665	0.154986
AKITA	1986	471	-0.0056799	0.163195
AKITA	1987	536	-0.0129565	0.16385
AKITA	1988	524	-0.0138717	0.167862
AKITA	1989	638	-0.0184518	0.153019
AKITA	1990	620	-0.0191137	0.153683
AKITA	1991	704	-0.045889	0.168722
AKITA	1992	632	-0.0509268	0.168096
AKITA	1993	597	-0.0485406	0.165844
AKITA	1994	579	-0.0677195	0.182275
AKITA	1995	564	-0.0909792	0.183969
AKITA	1996	489	-0.093408	0.174595
AKITA	1997	487	-0.0972005	0.190888
AKITA	1998	369	-0.146325	0.198168
AKITA	1999	375	-0.169803	0.216946
AKITA	2000	318	-0.172378	0.206214
AKITA	2001	318	-0.179015	0.212852
AKITA	2002	253	-0.217844	0.200829
AKITA	2003	288	-0.22654	0.220115
AKITA	2004	271	-0.214213	0.235698
AKITA	2005	261	-0.223954	0.216435
AKITA	2006	197	-0.233987	0.193618
AKITA	2007	129	-0.229255	0.178942
ALASKAN MALAMUTE	1970	32	0.012207	0.014493
ALASKAN MALAMUTE	1971	73	0.0225351	0.0157327
ALASKAN MALAMUTE	1972	182	0.0236224	0.0210453
ALASKAN MALAMUTE	1973	233	0.0286935	0.0213853
ALASKAN MALAMUTE	1974	262	0.0281942	0.0276359
ALASKAN MALAMUTE	1975	233	0.0286613	0.0318647
ALASKAN MALAMUTE	1976	205	0.0277367	0.0350554
ALASKAN MALAMUTE	1977	60	0.0127631	0.0466104
ALASKAN MALAMUTE	1978	96	0.0141426	0.051586
ALASKAN MALAMUTE	1979	291	0.0206416	0.05446
ALASKAN MALAMUTE	1980	289	0.00388273	0.0729362
ALASKAN MALAMUTE	1981	329	0.0138362	0.0772367
ALASKAN MALAMUTE	1982	343	-0.00772948	0.107202
ALASKAN MALAMUTE	1983	317	-0.0398602	0.136028
ALASKAN MALAMUTE	1984	354	-0.0460781	0.141405
ALASKAN MALAMUTE	1985	367	-0.0568244	0.167131
ALASKAN MALAMUTE	1986	389	-0.060307	0.157621
ALASKAN MALAMUTE	1987	351	-0.0466434	0.164107
ALASKAN MALAMUTE	1988	392	-0.0656822	0.161299
ALASKAN MALAMUTE	1989	399	-0.0522894	0.161499
ALASKAN MALAMUTE	1990	428	-0.0447389	0.157417
ALASKAN MALAMUTE	1991	368	-0.0533921	0.165383
ALASKAN MALAMUTE	1992	407	-0.0494658	0.168147
ALASKAN MALAMUTE	1993	357	-0.0881389	0.180943
ALASKAN MALAMUTE	1994	376	-0.0670758	0.169749
ALASKAN MALAMUTE	1995	317	-0.0855365	0.18271
ALASKAN MALAMUTE	1996	364	-0.0997871	0.190256
ALASKAN MALAMUTE	1997	323	-0.0785681	0.172302
ALASKAN MALAMUTE	1998	306	-0.114703	0.233017
ALASKAN MALAMUTE	1999	282	-0.095464	0.222623
ALASKAN MALAMUTE	2000	302	-0.10405	0.231138
ALASKAN MALAMUTE	2001	226	-0.13242	0.205291
ALASKAN MALAMUTE	2002	253	-0.152453	0.214232
ALASKAN MALAMUTE	2003	249	-0.14981	0.206859
ALASKAN MALAMUTE	2004	253	-0.144118	0.215788
ALASKAN MALAMUTE	2005	223	-0.142577	0.194352
ALASKAN MALAMUTE	2006	181	-0.125175	0.217169
ALASKAN MALAMUTE	2007	131	-0.170757	0.187472
ALASKAN MALAMUTE	2008	38	-0.137134	0.146538
AMERICAN BULLDOG	1993	31	-0.015372	0.183748
AMERICAN BULLDOG	1994	46	-0.00120677	0.12691
AMERICAN BULLDOG	1995	73	-0.0346669	0.12022
AMERICAN BULLDOG	1996	90	-0.0117412	0.139601
AMERICAN BULLDOG	1997	106	-0.0376538	0.179597
AMERICAN BULLDOG	1998	74	-0.04595	0.197437
AMERICAN BULLDOG	1999	95	-0.0148801	0.228021
AMERICAN BULLDOG	2000	83	-0.0593255	0.210712
AMERICAN BULLDOG	2001	90	-0.0852714	0.210027
AMERICAN BULLDOG	2002	83	-0.0606326	0.186224
AMERICAN BULLDOG	2003	94	-0.056652	0.241449
AMERICAN BULLDOG	2004	84	0.00337605	0.221538
AMERICAN BULLDOG	2005	62	0.0253892	0.200078
AMERICAN BULLDOG	2006	74	-0.00390467	0.23592
AMERICAN BULLDOG	2007	45	0.0212611	0.215881
AMERICAN STAFFORDSHIRE TERRIER	1987	31	-0.07302	0.108975
AMERICAN STAFFORDSHIRE TERRIER	1988	31	-0.000467445	0.11673
AMERICAN STAFFORDSHIRE TERRIER	1989	38	-0.0123447	0.123301
AMERICAN STAFFORDSHIRE TERRIER	1990	34	-0.00475169	0.157444
AMERICAN STAFFORDSHIRE TERRIER	1991	47	-0.00654907	0.120707
AMERICAN STAFFORDSHIRE TERRIER	1992	76	-0.0577329	0.146248
AMERICAN STAFFORDSHIRE TERRIER	1993	82	-0.017126	0.153304
AMERICAN STAFFORDSHIRE TERRIER	1994	114	-0.0535624	0.174897
AMERICAN STAFFORDSHIRE TERRIER	1995	112	-0.0411596	0.165857
AMERICAN STAFFORDSHIRE TERRIER	1996	116	-0.0460881	0.171984
AMERICAN STAFFORDSHIRE TERRIER	1997	164	-0.0570216	0.161874
AMERICAN STAFFORDSHIRE TERRIER	1998	97	0.00427663	0.217249
AMERICAN STAFFORDSHIRE TERRIER	1999	159	-0.0409111	0.180261
AMERICAN STAFFORDSHIRE TERRIER	2000	193	-0.0473905	0.17023
AMERICAN STAFFORDSHIRE TERRIER	2001	166	-0.0618737	0.183977
AMERICAN STAFFORDSHIRE TERRIER	2002	169	-0.0320243	0.158552
AMERICAN STAFFORDSHIRE TERRIER	2003	195	-0.0521381	0.14786
AMERICAN STAFFORDSHIRE TERRIER	2004	176	-0.0152856	0.16135
AMERICAN STAFFORDSHIRE TERRIER	2005	152	-0.0392055	0.188586
AMERICAN STAFFORDSHIRE TERRIER	2006	106	-0.0265014	0.19326
AMERICAN STAFFORDSHIRE TERRIER	2007	95	-0.0559348	0.155465
AMERICAN STAFFORDSHIRE TERRIER	2008	31	-0.0483118	0.0924764
ANATOLIAN SHEPHERD	1987	31	0.0137823	0.123823
ANATOLIAN SHEPHERD	1988	35	-0.0226088	0.131927
ANATOLIAN SHEPHERD	1989	44	-0.0172273	0.141579
ANATOLIAN SHEPHERD	1990	47	-0.0043354	0.117649
ANATOLIAN SHEPHERD	1991	90	-0.00275224	0.121823
ANATOLIAN SHEPHERD	1992	56	0.00385581	0.127446
ANATOLIAN SHEPHERD	1993	84	-0.00558702	0.116821
ANATOLIAN SHEPHERD	1994	81	-0.0299586	0.143964
ANATOLIAN SHEPHERD	1995	62	-0.041796	0.151121
ANATOLIAN SHEPHERD	1996	89	-0.0459846	0.14917
ANATOLIAN SHEPHERD	1997	52	-0.039441	0.16337
ANATOLIAN SHEPHERD	1998	42	-0.131155	0.118734
ANATOLIAN SHEPHERD	1999	63	-0.0668676	0.204517
ANATOLIAN SHEPHERD	2000	56	-0.0626974	0.169688
ANATOLIAN SHEPHERD	2001	42	-0.0778543	0.152709
ANATOLIAN SHEPHERD	2002	63	-0.0470276	0.247273
ANATOLIAN SHEPHERD	2003	74	-0.0776695	0.202129
ANATOLIAN SHEPHERD	2004	70	-0.107232	0.189182
ANATOLIAN SHEPHERD	2005	68	-0.11465	0.192783
ANATOLIAN SHEPHERD	2006	81	-0.074495	0.17734
ANATOLIAN SHEPHERD	2007	37	-0.0800151	0.143928
AUSTRALIAN CATTLE DOG	1983	34	-0.0075632	0.11356
AUSTRALIAN CATTLE DOG	1984	43	0.0127309	0.121371
AUSTRALIAN CATTLE DOG	1985	49	0.0081083	0.10709
AUSTRALIAN CATTLE DOG	1986	54	-0.00850026	0.1218
AUSTRALIAN CATTLE DOG	1987	61	-0.0194725	0.113702
AUSTRALIAN CATTLE DOG	1988	77	-0.00740239	0.127562
AUSTRALIAN CATTLE DOG	1989	100	-0.0175444	0.133183
AUSTRALIAN CATTLE DOG	1990	112	-0.0097608	0.127744
AUSTRALIAN CATTLE DOG	1991	103	0.0145622	0.123097
AUSTRALIAN CATTLE DOG	1992	99	-0.0213243	0.135157
AUSTRALIAN CATTLE DOG	1993	133	-0.0158071	0.130956
AUSTRALIAN CATTLE DOG	1994	141	-0.00620905	0.13204
AUSTRALIAN CATTLE DOG	1995	128	-0.0294504	0.153484
AUSTRALIAN CATTLE DOG	1996	160	-0.0087691	0.140087
AUSTRALIAN CATTLE DOG	1997	173	-0.0226702	0.160468
AUSTRALIAN CATTLE DOG	1998	120	-0.0252733	0.13826
AUSTRALIAN CATTLE DOG	1999	140	-0.0265028	0.14726
AUSTRALIAN CATTLE DOG	2000	188	-0.022712	0.167891
AUSTRALIAN CATTLE DOG	2001	197	-0.00800098	0.196483
AUSTRALIAN CATTLE DOG	2002	239	-0.0424471	0.161897
AUSTRALIAN CATTLE DOG	2003	245	-0.0502393	0.195612
AUSTRALIAN CATTLE DOG	2004	260	-0.0464032	0.206813
AUSTRALIAN CATTLE DOG	2005	214	-0.0419719	0.178407
AUSTRALIAN CATTLE DOG	2006	192	-0.0393752	0.158544
AUSTRALIAN CATTLE DOG	2007	199	-0.0117599	0.168798
AUSTRALIAN CATTLE DOG	2008	104	-0.0240723	0.124007
AUSTRALIAN CATTLE DOG	2009	64	-0.0466469	0.0884678
AUSTRALIAN SHEPHERD	1979	48	0.0135737	0.01662
AUSTRALIAN SHEPHERD	1980	77	0.0147535	0.0388944
AUSTRALIAN SHEPHERD	1981	213	0.0204074	0.0427164
AUSTRALIAN SHEPHERD	1982	312	0.0180779	0.0646669
AUSTRALIAN SHEPHERD	1983	338	0.00176229	0.101072
AUSTRALIAN SHEPHERD	1984	422	0.00377317	0.112463
AUSTRALIAN SHEPHERD	1985	431	-0.00750188	0.106948
AUSTRALIAN SHEPHERD	1986	514	-0.00220858	0.128016
AUSTRALIAN SHEPHERD	1987	547	0.00943184	0.124077
AUSTRALIAN SHEPHERD	1988	660	-0.00888461	0.118459
AUSTRALIAN SHEPHERD	1989	720	-0.000524841	0.119786
AUSTRALIAN SHEPHERD	1990	812	0.00274686	0.118357
AUSTRALIAN SHEPHERD	1991	886	0.00230292	0.134373
AUSTRALIAN SHEPHERD	1992	962	-0.00418133	0.135727
AUSTRALIAN SHEPHERD	1993	1026	-0.0115455	0.144486
AUSTRALIAN SHEPHERD	1994	1217	-0.0269193	0.152008
AUSTRALIAN SHEPHERD	1995	1150	-0.0270877	0.149396
AUSTRALIAN SHEPHERD	1996	1309	-0.0349558	0.155438
AUSTRALIAN SHEPHERD	1997	1399	-0.0294822	0.159432
AUSTRALIAN SHEPHERD	1998	1142	-0.0470636	0.170202
AUSTRALIAN SHEPHERD	1999	1287	-0.0579429	0.176087
AUSTRALIAN SHEPHERD	2000	1237	-0.0576863	0.168836
AUSTRALIAN SHEPHERD	2001	1219	-0.0640444	0.171424
AUSTRALIAN SHEPHERD	2002	1355	-0.0617383	0.175888
AUSTRALIAN SHEPHERD	2003	1410	-0.0675228	0.181651
AUSTRALIAN SHEPHERD	2004	1200	-0.0729439	0.189535
AUSTRALIAN SHEPHERD	2005	1083	-0.0784661	0.188441
AUSTRALIAN SHEPHERD	2006	966	-0.0762183	0.177047
AUSTRALIAN SHEPHERD	2007	679	-0.0778337	0.195963
AUSTRALIAN SHEPHERD	2008	38	-0.0677944	0.104711
BASENJI	1988	53	-0.0264437	0.11016
BASENJI	1989	63	-0.0238888	0.172601
BASENJI	1990	63	-0.0623443	0.140298
BASENJI	1991	111	0.0163371	0.143848
BASENJI	1992	94	0.00343071	0.145222
BASENJI	1993	111	-0.0145133	0.15991
BASENJI	1994	144	0.0136553	0.164644
BASENJI	1995	112	0.033252	0.136915
BASENJI	1996	138	-0.002146	0.173341
BASENJI	1997	163	-0.0145777	0.162463
BASENJI	1998	152	-0.00680409	0.178441
BASENJI	1999	181	0.00340455	0.195492
BASENJI	2000	244	0.011012	0.16002
BASENJI	2001	229	-0.0216504	0.147738
BASENJI	2002	285	-0.0188278	0.134214
BASENJI	2003	289	-0.0203776	0.107985
BASENJI	2004	360	-0.0116807	0.136278
BASENJI	2005	395	-0.00939003	0.124248
BASENJI	2006	356	-0.00990249	0.104197
BASENJI	2007	346	-0.00288701	0.0814057
BASENJI	2008	315	-0.00345893	0.0577834
BASENJI	2009	164	-0.0255239	0.0742778
BEARDED COLLIE	1979	63	0.0677819	0.058018
BEARDED COLLIE	1980	61	0.0501484	0.0811471
BEARDED COLLIE	1981	84	0.0467892	0.0807614
BEARDED COLLIE	1982	117	0.0358317	0.0968792
BEARDED COLLIE	1983	101	0.0303644	0.116504
BEARDED COLLIE	1984	117	0.0184312	0.144599
BEARDED COLLIE	1985	101	0.0126365	0.131484
BEARDED COLLIE	1986	109	0.0156059	0.126824
BEARDED COLLIE	1987	132	0.0003586	0.145948
BEARDED COLLIE	1988	114	0.00188689	0.139057
BEARDED COLLIE	1989	150	0.0168906	0.151234
BEARDED COLLIE	1990	134	-0.00115467	0.126798
BEARDED COLLIE	1991	133	-0.0199411	0.153899
BEARDED COLLIE	1992	156	-0.00689092	0.124688
BEARDED COLLIE	1993	167	-0.00335528	0.134687
BEARDED COLLIE	1994	187	-0.0431062	0.144872
BEARDED COLLIE	1995	171	-0.0325001	0.140158
BEARDED COLLIE	1996	143	-0.0250401	0.148441
BEARDED COLLIE	1997	190	-0.0417181	0.164667
BEARDED COLLIE	1998	120	-0.0398043	0.161558
BEARDED COLLIE	1999	148	-0.0536067	0.143676
BEARDED COLLIE	2000	120	-0.038496	0.143939
BEARDED COLLIE	2001	135	-0.0983881	0.144169
BEARDED COLLIE	2002	141	-0.0819832	0.159452
BEARDED COLLIE	2003	134	-0.0976847	0.127482
BEARDED COLLIE	2004	134	-0.117782	0.168732
BEARDED COLLIE	2005	96	-0.103458	0.160142
BEARDED COLLIE	2006	102	-0.108664	0.156156
BEARDED COLLIE	2007	61	-0.116308	0.120726
BELGIAN MALINOIS	1986	44	-0.0356955	0.13219
BELGIAN MALINOIS	1987	38	0.0281742	0.123398
BELGIAN MALINOIS	1988	44	0.00203363	0.173801
BELGIAN MALINOIS	1989	61	-0.0168816	0.204321
BELGIAN MALINOIS	1990	84	-0.00832899	0.140458
BELGIAN MALINOIS	1991	66	0.0320615	0.113559
BELGIAN MALINOIS	1992	69	0.034449	0.148468
BELGIAN MALINOIS	1993	90	0.0246608	0.202046
BELGIAN MALINOIS	1994	128	-0.00296291	0.148099
BELGIAN MALINOIS	1995	109	-0.00229785	0.152557
BELGIAN MALINOIS	1996	102	-0.0229937	0.159412
BELGIAN MALINOIS	1997	78	-0.0207948	0.180164
BELGIAN MALINOIS	1998	84	-0.0457945	0.183533
BELGIAN MALINOIS	1999	114	-0.0331151	0.165154
BELGIAN MALINOIS	2000	102	-0.0549606	0.187504
BELGIAN MALINOIS	2001	91	-0.0173401	0.146626
BELGIAN MALINOIS	2002	130	-0.0368681	0.175389
BELGIAN MALINOIS	2003	124	-0.0588655	0.17715
BELGIAN MALINOIS	2004	130	-0.0682487	0.184938
BELGIAN MALINOIS	2005	133	-0.0978758	0.177623
BELGIAN MALINOIS	2006	94	-0.096776	0.149788
BELGIAN MALINOIS	2007	76	-0.0351156	0.199058
BELGIAN SHEEPDOG	1974	32	0.112707	0.0472716
BELGIAN SHEEPDOG	1979	61	0.0636199	0.0719739
BELGIAN SHEEPDOG	1980	64	0.0368905	0.125729
BELGIAN SHEEPDOG	1981	88	0.056445	0.0896577
BELGIAN SHEEPDOG	1982	71	0.0202255	0.126455
BELGIAN SHEEPDOG	1983	95	-0.0665742	0.13686
BELGIAN SHEEPDOG	1984	112	-0.0695939	0.148675
BELGIAN SHEEPDOG	1985	125	-0.0674644	0.169915
BELGIAN SHEEPDOG	1986	80	-0.0528521	0.149315
BELGIAN SHEEPDOG	1987	118	-0.0776251	0.124901
BELGIAN SHEEPDOG	1988	107	-0.0668648	0.147308
BELGIAN SHEEPDOG	1989	148	-0.0716862	0.143497
BELGIAN SHEEPDOG	1990	153	-0.0873641	0.173118
BELGIAN SHEEPDOG	1991	136	-0.103334	0.163567
BELGIAN SHEEPDOG	1992	139	-0.115369	0.151124
BELGIAN SHEEPDOG	1993	128	-0.0820601	0.144309
BELGIAN SHEEPDOG	1994	154	-0.122017	0.160819
BELGIAN SHEEPDOG	1995	140	-0.101462	0.14772
BELGIAN SHEEPDOG	1996	143	-0.0961344	0.16818
BELGIAN SHEEPDOG	1997	132	-0.0851223	0.185719
BELGIAN SHEEPDOG	1998	127	-0.0571352	0.200322
BELGIAN SHEEPDOG	1999	131	-0.142286	0.163075
BELGIAN SHEEPDOG	2000	115	-0.1104	0.171194
BELGIAN SHEEPDOG	2001	111	-0.150891	0.167502
BELGIAN SHEEPDOG	2002	108	-0.134989	0.165921
BELGIAN SHEEPDOG	2003	112	-0.140315	0.178244
BELGIAN SHEEPDOG	2004	116	-0.0897851	0.184882
BELGIAN SHEEPDOG	2005	114	-0.110698	0.28027
BELGIAN SHEEPDOG	2006	86	-0.148291	0.204356
BELGIAN SHEEPDOG	2007	60	-0.09305	0.262556
BELGIAN TERVUREN	1973	37	0.113909	0.0540784
BELGIAN TERVUREN	1974	42	0.127322	0.0547881
BELGIAN TERVUREN	1975	49	0.141112	0.0457171
BELGIAN TERVUREN	1976	37	0.144964	0.0756002
BELGIAN TERVUREN	1978	31	0.0847098	0.0910718
BELGIAN TERVUREN	1979	74	0.123952	0.0894697
BELGIAN TERVUREN	1980	89	0.107248	0.0846281
BELGIAN TERVUREN	1981	79	0.0855379	0.091879
BELGIAN TERVUREN	1982	102	0.0789176	0.0921914
BELGIAN TERVUREN	1983	121	0.0492491	0.143899
BELGIAN TERVUREN	1984	101	0.0802437	0.137872
BELGIAN TERVUREN	1985	121	-0.00626732	0.126814
BELGIAN TERVUREN	1986	139	0.0358619	0.154469
BELGIAN TERVUREN	1987	130	0.0249993	0.16282
BELGIAN TERVUREN	1988	156	0.0141325	0.151435
BELGIAN TERVUREN	1989	181	-0.00700831	0.145389
BELGIAN TERVUREN	1990	172	-0.0489455	0.175858
BELGIAN TERVUREN	1991	225	-0.0511302	0.146373
BELGIAN TERVUREN	1992	180	-0.00979771	0.169288
BELGIAN TERVUREN	1993	166	-0.0180953	0.161772
BELGIAN TERVUREN	1994	205	-0.0280332	0.194735
BELGIAN TERVUREN	1995	188	-0.0367452	0.14896
BELGIAN TERVUREN	1996	230	-0.061466	0.171004
BELGIAN TERVUREN	1997	216	-0.0761071	0.196089
BELGIAN TERVUREN	1998	199	-0.0779955	0.188359
BELGIAN TERVUREN	1999	183	-0.103881	0.199999
BELGIAN TERVUREN	2000	217	-0.0796079	0.195029
BELGIAN TERVUREN	2001	187	-0.10516	0.188455
BELGIAN TERVUREN	2002	226	-0.139063	0.189418
BELGIAN TERVUREN	2003	220	-0.140134	0.189888
BELGIAN TERVUREN	2004	199	-0.0762812	0.205126
BELGIAN TERVUREN	2005	208	-0.109303	0.177134
BELGIAN TERVUREN	2006	130	-0.128971	0.19588
BELGIAN TERVUREN	2007	117	-0.102561	0.204695
BERNESE MOUNTAIN DOG	1976	50	-0.0106395	0.03243
BERNESE MOUNTAIN DOG	1977	51	-0.00648546	0.0455379
BERNESE MOUNTAIN DOG	1978	59	0.0044841	0.0515359
BERNESE MOUNTAIN DOG	1979	43	-0.00264069	0.0391489
BERNESE MOUNTAIN DOG	1980	73	0.00573655	0.0473699
BERNESE MOUNTAIN DOG	1981	102	0.00680732	0.0680945
BERNESE MOUNTAIN DOG	1982	117	0.012369	0.073856
BERNESE MOUNTAIN DOG	1983	120	0.0160142	0.10279
BERNESE MOUNTAIN DOG	1984	143	0.0203084	0.12504
BERNESE MOUNTAIN DOG	1985	198	0.0392575	0.12084
BERNESE MOUNTAIN DOG	1986	206	0.0236015	0.142451
BERNESE MOUNTAIN DOG	1987	264	0.0198791	0.139676
BERNESE MOUNTAIN DOG	1988	281	0.0191077	0.146493
BERNESE MOUNTAIN DOG	1989	361	-0.0194778	0.137569
BERNESE MOUNTAIN DOG	1990	331	-0.00173011	0.158486
BERNESE MOUNTAIN DOG	1991	457	-0.010412	0.151875
BERNESE MOUNTAIN DOG	1992	516	-0.0278937	0.155419
BERNESE MOUNTAIN DOG	1993	567	-0.0172257	0.143448
BERNESE MOUNTAIN DOG	1994	630	-0.0472377	0.156076
BERNESE MOUNTAIN DOG	1995	653	-0.0660503	0.171994
BERNESE MOUNTAIN DOG	1996	740	-0.03282	0.162994
BERNESE MOUNTAIN DOG	1997	778	-0.0683996	0.176258
BERNESE MOUNTAIN DOG	1998	813	-0.0679331	0.178168
BERNESE MOUNTAIN DOG	1999	932	-0.067312	0.194338
BERNESE MOUNTAIN DOG	2000	979	-0.0462447	0.196722
BERNESE MOUNTAIN DOG	2001	895	-0.0703289	0.216593
BERNESE MOUNTAIN DOG	2002	959	-0.0571834	0.25822
BERNESE MOUNTAIN DOG	2003	955	-0.0427335	0.255708
BERNESE MOUNTAIN DOG	2004	982	-0.0697708	0.272423
BERNESE MOUNTAIN DOG	2005	897	-0.0481556	0.253556
BERNESE MOUNTAIN DOG	2006	902	-0.108188	0.220898
BERNESE MOUNTAIN DOG	2007	723	-0.0609947	0.237825
BERNESE MOUNTAIN DOG	2008	191	-0.0650486	0.143808
BLOODHOUND	1975	36	-0.124301	0.0596167
BLOODHOUND	1979	41	-0.106531	0.0723644
BLOODHOUND	1980	52	-0.0862666	0.0656135
BLOODHOUND	1981	61	-0.049393	0.0815523
BLOODHOUND	1982	69	-0.05618	0.105359
BLOODHOUND	1983	46	-0.0289024	0.108151
BLOODHOUND	1984	43	-0.0360969	0.142758
BLOODHOUND	1985	45	0.00503609	0.120895
BLOODHOUND	1986	47	-0.013312	0.145646
BLOODHOUND	1987	39	0.038762	0.118468
BLOODHOUND	1988	31	-0.0321099	0.14532
BLOODHOUND	1989	45	-0.00013826	0.155141
BLOODHOUND	1990	62	0.00877033	0.141359
BLOODHOUND	1991	61	-0.00837693	0.158516
BLOODHOUND	1992	63	-0.0111764	0.135295
BLOODHOUND	1993	61	-0.023703	0.138692
BLOODHOUND	1994	64	0.0412883	0.124992
BLOODHOUND	1995	93	-0.0326582	0.139491
BLOODHOUND	1996	92	-0.0262273	0.162355
BLOODHOUND	1997	79	-0.0183286	0.128649
BLOODHOUND	1998	67	-0.0193132	0.178089
BLOODHOUND	1999	94	-0.03973	0.158146
BLOODHOUND	2000	87	-0.027148	0.151225
BLOODHOUND	2001	72	0.0259501	0.177113
BLOODHOUND	2002	80	-0.0206793	0.177053
BLOODHOUND	2003	82	-0.0276862	0.196608
BLOODHOUND	2004	79	0.0144766	0.219925
BLOODHOUND	2005	80	-0.0203314	0.180058
BLOODHOUND	2006	84	-0.00832277	0.194065
BLOODHOUND	2007	57	-0.0320161	0.125708
BORDER COLLIE	1982	63	-0.0030406	0.0146331
BORDER COLLIE	1983	80	0.00976738	0.108538
BORDER COLLIE	1984	88	0.00794276	0.110469
BORDER COLLIE	1985	83	0.00862355	0.125567
BORDER COLLIE	1986	132	0.0026321	0.110817
BORDER COLLIE	1987	122	-0.00651645	0.0979144
BORDER COLLIE	1988	161	0.00537221	0.121762
BORDER COLLIE	1989	187	0.023161	0.124132
BORDER COLLIE	1990	216	0.00605775	0.111221
BORDER COLLIE	1991	241	-0.0102558	0.117611
BORDER COLLIE	1992	299	-0.00611014	0.125797
BORDER COLLIE	1993	284	0.0036887	0.107564
BORDER COLLIE	1994	353	-0.0266238	0.132558
BORDER COLLIE	1995	364	-0.000410159	0.129199
BORDER COLLIE	1996	426	-0.0136416	0.148217
BORDER COLLIE	1997	431	-0.0264917	0.159261
BORDER COLLIE	1998	427	-0.0179491	0.165074
BORDER COLLIE	1999	473	-0.0352575	0.167269
BORDER COLLIE	2000	471	-0.0368195	0.162415
BORDER COLLIE	2001	535	-0.0267457	0.186872
BORDER COLLIE	2002	512	-0.0269831	0.200345
BORDER COLLIE	2003	555	-0.04765	0.200807
BORDER COLLIE	2004	555	-0.0322775	0.188196
BORDER COLLIE	2005	515	-0.0506661	0.18667
BORDER COLLIE	2006	460	-0.0434787	0.207838
BORDER COLLIE	2007	317	-0.0281726	0.167743
BORDER COLLIE	2008	32	-0.075177	0.112595
BORDER TERRIER	1987	37	-0.0249181	0.206017
BORDER TERRIER	1988	43	-0.0241327	0.173706
BORDER TERRIER	1989	54	0.0154265	0.173379
BORDER TERRIER	1990	56	-0.00901708	0.174555
BORDER TERRIER	1991	57	-0.0121965	0.188963
BORDER TERRIER	1992	85	0.00688255	0.18695
BORDER TERRIER	1993	92	-0.0436006	0.177404
BORDER TERRIER	1994	90	-0.0108335	0.179192
BORDER TERRIER	1995	70	-0.0457516	0.197652
BORDER TERRIER	1996	99	-0.0216696	0.159114
BORDER TERRIER	1997	107	-0.0669294	0.169281
BORDER TERRIER	1998	107	-0.0568812	0.178441
BORDER TERRIER	1999	98	-0.0822559	0.157826
BORDER TERRIER	2000	126	-0.0712291	0.196108
BORDER TERRIER	2001	99	-0.0907223	0.21542
BORDER TERRIER	2002	171	-0.0784941	0.183168
BORDER TERRIER	2003	168	-0.0848685	0.168018
BORDER TERRIER	2004	151	-0.0918305	0.19713
BORDER TERRIER	2005	162	-0.0927763	0.174094
BORDER TERRIER	2006	156	-0.0764968	0.164944
BORDER TERRIER	2007	121	-0.0862304	0.185263
BORDER TERRIER	2008	64	-0.0756595	0.121558
BOUVIER DES FLANDRES	1974	31	-0.0490631	0.0227635
BOUVIER DES FLANDRES	1975	34	-0.0478268	0.0247955
BOUVIER DES FLANDRES	1979	64	-0.0388506	0.0463916
BOUVIER DES FLANDRES	1980	88	-0.0315646	0.0582053
BOUVIER DES FLANDRES	1981	135	-0.0122615	0.0752332
BOUVIER DES FLANDRES	1982	154	-0.0200255	0.0977575
BOUVIER DES FLANDRES	1983	176	-0.00858628	0.116409
BOUVIER DES FLANDRES	1984	194	0.00935224	0.134965
BOUVIER DES FLANDRES	1985	211	0.00511345	0.134867
BOUVIER DES FLANDRES	1986	215	0.0119562	0.138373
BOUVIER DES FLANDRES	1987	219	-0.00925138	0.138048
BOUVIER DES FLANDRES	1988	215	-0.0034903	0.135781
BOUVIER DES FLANDRES	1989	251	0.00816054	0.140462
BOUVIER DES FLANDRES	1990	256	-0.0103641	0.13469
BOUVIER DES FLANDRES	1991	241	-0.0285188	0.158447
BOUVIER DES FLANDRES	1992	288	-0.00831989	0.14228
BOUVIER DES FLANDRES	1993	273	-0.0181635	0.148273
BOUVIER DES FLANDRES	1994	366	-0.0211891	0.142929
BOUVIER DES FLANDRES	1995	338	-0.0159354	0.134879
BOUVIER DES FLANDRES	1996	306	-0.0194832	0.149503
BOUVIER DES FLANDRES	1997	313	-0.0224312	0.148601
BOUVIER DES FLANDRES	1998	266	-0.0313121	0.146893
BOUVIER DES FLANDRES	1999	244	-0.0288183	0.155482
BOUVIER DES FLANDRES	2000	232	-0.0322919	0.163011
BOUVIER DES FLANDRES	2001	212	-0.0124003	0.142264
BOUVIER DES FLANDRES	2002	221	-0.056819	0.179437
BOUVIER DES FLANDRES	2003	206	-0.0343382	0.167004
BOUVIER DES FLANDRES	2004	243	-0.041623	0.171113
BOUVIER DES FLANDRES	2005	189	-0.0482181	0.17113
BOUVIER DES FLANDRES	2006	175	-0.0564335	0.164721
BOUVIER DES FLANDRES	2007	134	-0.0916828	0.166797
BOUVIER DES FLANDRES	2008	38	-0.051829	0.108276
BOXER	1980	32	-0.0448398	0.0319893
BOXER	1982	38	-0.0189534	0.0894261
BOXER	1983	33	-0.0385131	0.0878872
BOXER	1984	36	-0.0291774	0.104426
BOXER	1985	48	-0.0136384	0.126043
BOXER	1986	56	-0.00591371	0.137072
BOXER	1987	72	-0.0013914	0.132698
BOXER	1988	88	-0.0105019	0.126955
BOXER	1989	103	-0.000960493	0.139634
BOXER	1990	134	-0.0282479	0.144879
BOXER	1991	157	-0.0141589	0.136431
BOXER	1992	170	-0.00167365	0.13799
BOXER	1993	186	-0.0286261	0.142663
BOXER	1994	251	-0.0123995	0.139517
BOXER	1995	262	-0.0353475	0.133188
BOXER	1996	277	-0.033282	0.14078
BOXER	1997	280	-0.0193876	0.140108
BOXER	1998	282	-0.0168629	0.133985
BOXER	1999	315	-0.04788	0.14216
BOXER	2000	348	-0.0513101	0.143354
BOXER	2001	322	-0.0365477	0.144926
BOXER	2002	358	-0.0389405	0.1502
BOXER	2003	375	-0.0448663	0.128362
BOXER	2004	400	-0.033206	0.151739
BOXER	2005	405	-0.0541384	0.118757
BOXER	2006	291	-0.0490348	0.136385
BOXER	2007	269	-0.0381664	0.10486
BOXER	2008	98	-0.0308256	0.0695465
BOXER	2009	33	-0.035482	0.0708165
BOYKIN SPANIEL	1983	31	-0.00114363	0.109931
BOYKIN SPANIEL	1989	31	-0.00368155	0.114919
BOYKIN SPANIEL	1991	47	-0.0473083	0.141245
BOYKIN SPANIEL	1993	37	-0.0290204	0.116523
BOYKIN SPANIEL	1994	49	-0.0664052	0.145681
BOYKIN SPANIEL	1995	49	-0.064029	0.151487
BOYKIN SPANIEL	1996	58	-0.0584318	0.135404
BOYKIN SPANIEL	1997	56	-0.0579149	0.174247
BOYKIN SPANIEL	1998	62	-0.108036	0.17523
BOYKIN SPANIEL	1999	86	-0.0301449	0.220332
BOYKIN SPANIEL	2000	97	-0.0512533	0.23749
BOYKIN SPANIEL	2001	114	-0.0585374	0.291368
BOYKIN SPANIEL	2002	125	-0.0121786	0.32562
BOYKIN SPANIEL	2003	162	-0.0710995	0.29496
BOYKIN SPANIEL	2004	142	-0.0956967	0.266162
BOYKIN SPANIEL	2005	141	-0.073058	0.279501
BOYKIN SPANIEL	2006	150	-0.0824135	0.308276
BOYKIN SPANIEL	2007	151	-0.123147	0.292791
BRIARD	1979	35	-0.0269433	0.0705486
BRIARD	1982	48	-0.0249294	0.0755334
BRIARD	1983	36	-0.0608741	0.0900877
BRIARD	1984	43	-0.0386143	0.114762
BRIARD	1985	46	-0.0272429	0.102232
BRIARD	1987	48	-0.0691711	0.152377
BRIARD	1988	58	-0.0446713	0.12313
BRIARD	1989	40	-0.0484082	0.168446
BRIARD	1990	60	-0.0643905	0.149849
BRIARD	1991	59	-0.0352496	0.135979
BRIARD	1992	72	-0.0761127	0.161918
BRIARD	1993	67	-0.0614947	0.155988
BRIARD	1994	73	-0.102613	0.18503
BRIARD	1995	118	-0.0831835	0.183159
BRIARD	1996	70	-0.126251	0.172553
BRIARD	1997	89	-0.0813159	0.18281
BRIARD	1998	78	-0.130034	0.140122
BRIARD	1999	79	-0.0397878	0.250362
BRIARD	2000	86	-0.0948674	0.182102
BRIARD	2001	81	-0.0617265	0.179418
BRIARD	2002	87	-0.0724155	0.174335
BRIARD	2003	98	-0.119527	0.186216
BRIARD	2004	70	-0.0583461	0.194438
BRIARD	2005	62	-0.14176	0.203469
BRIARD	2006	62	-0.125287	0.20034
BRIARD	2007	62	-0.0931258	0.196573
BRITTANY	1970	31	-0.0115039	0.0186443
BRITTANY	1971	66	-0.0235284	0.0172638
BRITTANY	1972	101	-0.0356926	0.023832
BRITTANY	1973	175	-0.0314443	0.0210589
BRITTANY	1974	173	-0.0377872	0.0350609
BRITTANY	1975	182	-0.0375501	0.0357999
BRITTANY	1976	126	-0.0308017	0.0346959
BRITTANY	1977	50	-0.0557485	0.0590938
BRITTANY	1978	75	-0.028945	0.0389934
BRITTANY	1979	191	-0.0397023	0.0492739
BRITTANY	1980	226	-0.0324932	0.0568081
BRITTANY	1981	284	-0.0292496	0.0748158
BRITTANY	1982	277	-0.028707	0.08415
BRITTANY	1983	315	-0.0435328	0.113319
BRITTANY	1984	306	-0.0285008	0.114187
BRITTANY	1985	346	-0.0365699	0.130818
BRITTANY	1986	332	-0.0158268	0.137418
BRITTANY	1987	407	-0.0409828	0.131941
BRITTANY	1988	429	-0.0257112	0.148898
BRITTANY	1989	503	-0.0414523	0.135009
BRITTANY	1990	501	-0.0330456	0.135749
BRITTANY	1991	498	-0.0751312	0.146978
BRITTANY	1992	541	-0.0497961	0.158002
BRITTANY	1993	502	-0.0630231	0.153421
BRITTANY	1994	559	-0.0701013	0.165704
BRITTANY	1995	573	-0.0927574	0.163219
BRITTANY	1996	557	-0.0806201	0.170519
BRITTANY	1997	479	-0.0680483	0.182472
BRITTANY	1998	491	-0.0864016	0.17545
BRITTANY	1999	527	-0.0613974	0.213161
BRITTANY	2000	537	-0.0598398	0.210266
BRITTANY	2001	532	-0.0720595	0.206381
BRITTANY	2002	579	-0.0804985	0.21555
BRITTANY	2003	566	-0.10452	0.193861
BRITTANY	2004	469	-0.0872926	0.208733
BRITTANY	2005	429	-0.0886023	0.220121
BRITTANY	2006	377	-0.0894279	0.182463
BRITTANY	2007	241	-0.0964247	0.214791
BULLMASTIFF	1982	39	-0.0754226	0.0927318
BULLMASTIFF	1983	35	-0.0634658	0.132532
BULLMASTIFF	1984	34	-0.0389231	0.128362
BULLMASTIFF	1985	56	-0.00124569	0.168023
BULLMASTIFF	1986	51	-0.0237605	0.158683
BULLMASTIFF	1987	67	-0.0342036	0.162944
BULLMASTIFF	1988	68	0.0072936	0.144061
BULLMASTIFF	1989	73	-0.0191903	0.147824
BULLMASTIFF	1990	117	-0.0351216	0.160831
BULLMASTIFF	1991	145	-0.0343371	0.152432
BULLMASTIFF	1992	212	-0.03493	0.168312
BULLMASTIFF	1993	224	-0.056498	0.168887
BULLMASTIFF	1994	235	-0.02463	0.149323
BULLMASTIFF	1995	209	-0.0569023	0.155669
BULLMASTIFF	1996	248	-0.0424062	0.16256
BULLMASTIFF	1997	204	-0.0475769	0.172968
BULLMASTIFF	1998	214	-0.0744922	0.180162
BULLMASTIFF	1999	187	-0.0289187	0.193634
BULLMASTIFF	2000	188	-0.093984	0.193771
BULLMASTIFF	2001	215	-0.0554021	0.171396
BULLMASTIFF	2002	224	-0.0664543	0.172442
BULLMASTIFF	2003	214	-0.0443003	0.20205
BULLMASTIFF	2004	214	-0.0583557	0.214617
BULLMASTIFF	2005	177	-0.0856484	0.17098
BULLMASTIFF	2006	197	-0.0742172	0.168394
BULLMASTIFF	2007	109	-0.110648	0.153469
BULLMASTIFF	2008	38	-0.0557076	0.0974985
CHESAPEAKE BAY RETRIEVER	1972	40	-0.00597724	0.0241269
CHESAPEAKE BAY RETRIEVER	1973	62	-0.00929012	0.0254413
CHESAPEAKE BAY RETRIEVER	1974	67	-0.0143257	0.041092
CHESAPEAKE BAY RETRIEVER	1975	84	-0.0188283	0.0376697
CHESAPEAKE BAY RETRIEVER	1976	90	-0.00910753	0.0424791
CHESAPEAKE BAY RETRIEVER	1978	41	-0.0132524	0.0370713
CHESAPEAKE BAY RETRIEVER	1979	157	-0.0298032	0.0677743
CHESAPEAKE BAY RETRIEVER	1980	174	-0.0237531	0.0539339
CHESAPEAKE BAY RETRIEVER	1981	231	-0.0328014	0.0886546
CHESAPEAKE BAY RETRIEVER	1982	228	-0.0301997	0.0919965
CHESAPEAKE BAY RETRIEVER	1983	231	-0.0261013	0.120247
CHESAPEAKE BAY RETRIEVER	1984	254	-0.0453362	0.133629
CHESAPEAKE BAY RETRIEVER	1985	269	-0.036209	0.165142
CHESAPEAKE BAY RETRIEVER	1986	224	-0.0479712	0.142139
CHESAPEAKE BAY RETRIEVER	1987	269	-0.0367358	0.146042
CHESAPEAKE BAY RETRIEVER	1988	267	-0.0722766	0.166596
CHESAPEAKE BAY RETRIEVER	1989	273	-0.0604475	0.158958
CHESAPEAKE BAY RETRIEVER	1990	297	-0.0550128	0.154475
CHESAPEAKE BAY RETRIEVER	1991	291	-0.0641736	0.150136
CHESAPEAKE BAY RETRIEVER	1992	310	-0.058184	0.158563
CHESAPEAKE BAY RETRIEVER	1993	370	-0.0801228	0.183701
CHESAPEAKE BAY RETRIEVER	1994	336	-0.0914431	0.180722
CHESAPEAKE BAY RETRIEVER	1995	407	-0.0741249	0.177415
CHESAPEAKE BAY RETRIEVER	1996	391	-0.0892904	0.201774
CHESAPEAKE BAY RETRIEVER	1997	379	-0.092607	0.193111
CHESAPEAKE BAY RETRIEVER	1998	337	-0.0951112	0.225427
CHESAPEAKE BAY RETRIEVER	1999	364	-0.0892217	0.228088
CHESAPEAKE BAY RETRIEVER	2000	369	-0.119601	0.249516
CHESAPEAKE BAY RETRIEVER	2001	384	-0.128515	0.249965
CHESAPEAKE BAY RETRIEVER	2002	399	-0.119147	0.259325
CHESAPEAKE BAY RETRIEVER	2003	351	-0.105159	0.251365
CHESAPEAKE BAY RETRIEVER	2004	337	-0.145574	0.252349
CHESAPEAKE BAY RETRIEVER	2005	314	-0.119351	0.265468
CHESAPEAKE BAY RETRIEVER	2006	247	-0.109846	0.276464
CHESAPEAKE BAY RETRIEVER	2007	194	-0.135441	0.207071
CHESAPEAKE BAY RETRIEVER	2008	70	-0.109572	0.192307
CHESAPEAKE BAY RETRIEVER	2009	42	-0.204771	0.21946
CHINESE SHAR-PEI	1981	66	0.00236568	0.0479916
CHINESE SHAR-PEI	1982	137	-0.00677143	0.071721
CHINESE SHAR-PEI	1983	237	-0.00490061	0.108861
CHINESE SHAR-PEI	1984	347	0.00747559	0.123808
CHINESE SHAR-PEI	1985	487	0.005424	0.120667
CHINESE SHAR-PEI	1986	615	-0.009805	0.120171
CHINESE SHAR-PEI	1987	646	-0.00750009	0.128263
CHINESE SHAR-PEI	1988	598	-0.00127651	0.127591
CHINESE SHAR-PEI	1989	556	0.000958545	0.119165
CHINESE SHAR-PEI	1990	516	0.00328483	0.116676
CHINESE SHAR-PEI	1991	464	-0.00802608	0.131898
CHINESE SHAR-PEI	1992	402	0.00474596	0.134491
CHINESE SHAR-PEI	1993	330	-0.0129843	0.132912
CHINESE SHAR-PEI	1994	271	-0.0204293	0.139589
CHINESE SHAR-PEI	1995	212	-0.0175625	0.131171
CHINESE SHAR-PEI	1996	233	-0.0449878	0.151313
CHINESE SHAR-PEI	1997	189	-0.048647	0.141854
CHINESE SHAR-PEI	1998	176	-0.0305009	0.166565
CHINESE SHAR-PEI	1999	169	-0.0581376	0.150412
CHINESE SHAR-PEI	2000	187	-0.0563901	0.182944
CHINESE SHAR-PEI	2001	155	-0.0934113	0.172188
CHINESE SHAR-PEI	2002	159	-0.0661196	0.156751
CHINESE SHAR-PEI	2003	153	-0.0604743	0.168066
CHINESE SHAR-PEI	2004	135	-0.0225965	0.190459
CHINESE SHAR-PEI	2005	105	-0.0474836	0.185145
CHINESE SHAR-PEI	2006	93	-0.0646967	0.143527
CHINESE SHAR-PEI	2007	70	-0.0446704	0.152908
CHOW CHOW	1974	37	-0.0255467	0.0132596
CHOW CHOW	1975	37	-0.0231713	0.0152105
CHOW CHOW	1979	71	-0.0242626	0.0383751
CHOW CHOW	1980	95	-0.0339215	0.0617342
CHOW CHOW	1981	139	-0.0174181	0.0671033
CHOW CHOW	1982	130	-0.031956	0.0863989
CHOW CHOW	1983	160	-0.0250094	0.112207
CHOW CHOW	1984	159	-0.0225562	0.119288
CHOW CHOW	1985	177	-0.0224554	0.126824
CHOW CHOW	1986	184	-0.0217381	0.135018
CHOW CHOW	1987	198	-0.0164457	0.134306
CHOW CHOW	1988	203	-0.00913357	0.135522
CHOW CHOW	1989	182	0.00767885	0.12853
CHOW CHOW	1990	165	-0.0106273	0.129113
CHOW CHOW	1991	157	-0.00673841	0.122246
CHOW CHOW	1992	134	-0.00953334	0.135319
CHOW CHOW	1993	142	-0.0179004	0.140969
CHOW CHOW	1994	120	-0.0175838	0.152382
CHOW CHOW	1995	130	-0.0453631	0.161644
CHOW CHOW	1996	115	-0.0267238	0.147635
CHOW CHOW	1997	127	-0.0290588	0.152282
CHOW CHOW	1998	90	-0.0115934	0.161176
CHOW CHOW	1999	102	-0.033787	0.170914
CHOW CHOW	2000	72	-0.0477372	0.147025
CHOW CHOW	2001	98	-0.060531	0.148743
CHOW CHOW	2002	86	-0.0340522	0.174002
CHOW CHOW	2003	105	-0.0478311	0.187496
CHOW CHOW	2004	120	-0.0519969	0.146959
CHOW CHOW	2005	88	-0.0560239	0.168466
CHOW CHOW	2006	92	-0.0425938	0.260177
CHOW CHOW	2007	66	-0.011656	0.175772
COLLIE	1974	33	0.096409	0.0335107
COLLIE	1976	33	0.103529	0.0510505
COLLIE	1980	38	0.0982078	0.0640736
COLLIE	1981	34	0.07698	0.0472984
COLLIE	1982	45	0.0972244	0.0945459
COLLIE	1983	51	0.0410592	0.102383
COLLIE	1984	61	0.025659	0.14791
COLLIE	1985	67	0.00363564	0.118041
COLLIE	1986	70	0.0338141	0.12417
COLLIE	1987	67	0.0213248	0.108473
COLLIE	1988	80	-0.00584895	0.115487
COLLIE	1989	83	-0.00995859	0.131611
COLLIE	1990	87	0.0168065	0.129448
COLLIE	1991	90	-0.0275057	0.140337
COLLIE	1992	115	-0.0294942	0.133749
COLLIE	1993	101	-0.00359237	0.158777
COLLIE	1994	113	-0.0129864	0.15264
COLLIE	1995	127	-0.042715	0.14511
COLLIE	1996	108	-0.0555679	0.175474
COLLIE	1997	132	-0.0383425	0.157472
COLLIE	1998	116	-0.0313202	0.145946
COLLIE	1999	119	-0.0524116	0.171912
COLLIE	2000	120	-0.0696415	0.158955
COLLIE	2001	105	-0.0584881	0.167831
COLLIE	2002	101	-0.0977296	0.124472
COLLIE	2003	90	-0.0773888	0.141111
COLLIE	2004	95	-0.0742633	0.167951
COLLIE	2005	65	-0.0812477	0.220159
COLLIE	2006	47	-0.016683	0.196358
COLLIE	2007	33	0.0369841	0.130116
CURLY-COATED RETRIEVER	1986	41	-0.0436471	0.189737
CURLY-COATED RETRIEVER	1988	37	0.0165572	0.146265
CURLY-COATED RETRIEVER	1989	34	0.00664448	0.14529
CURLY-COATED RETRIEVER	1990	33	0.0744626	0.167727
CURLY-COATED RETRIEVER	1992	35	0.0281755	0.148747
CURLY-COATED RETRIEVER	1993	40	-0.0124941	0.199557
CURLY-COATED RETRIEVER	1995	35	0.0746813	0.168435
CURLY-COATED RETRIEVER	1997	49	0.0846286	0.174972
CURLY-COATED RETRIEVER	1998	46	0.00205939	0.154722
CURLY-COATED RETRIEVER	1999	61	0.0563843	0.164517
CURLY-COATED RETRIEVER	2001	46	0.10357	0.221517
CURLY-COATED RETRIEVER	2002	39	-0.0280823	0.184373
CURLY-COATED RETRIEVER	2003	46	-0.0188713	0.155325
CURLY-COATED RETRIEVER	2004	56	0.111695	0.266798
CURLY-COATED RETRIEVER	2005	35	0.122527	0.197018
CURLY-COATED RETRIEVER	2006	48	0.0080071	0.153245
DALMATIAN	1972	36	-0.00658387	0.00609078
DALMATIAN	1973	35	-0.0052943	0.0190301
DALMATIAN	1974	40	-0.00214068	0.025
DALMATIAN	1975	33	-0.00702606	0.019428
DALMATIAN	1979	42	-0.00203828	0.0467517
DALMATIAN	1980	44	0.0106291	0.0524392
DALMATIAN	1981	46	0.0096485	0.0969616
DALMATIAN	1982	49	-0.00321484	0.0682793
DALMATIAN	1983	79	0.0113207	0.110516
DALMATIAN	1984	70	0.00569513	0.116875
DALMATIAN	1985	78	-0.00600602	0.134546
DALMATIAN	1986	84	-0.0093186	0.126728
DALMATIAN	1987	88	0.00141179	0.134696
DALMATIAN	1988	110	-0.00725572	0.126978
DALMATIAN	1989	122	-0.00256596	0.122074
DALMATIAN	1990	155	0.0126205	0.112435
DALMATIAN	1991	160	-0.00463195	0.138485
DALMATIAN	1992	167	0.00800703	0.138656
DALMATIAN	1993	143	-0.00560034	0.152302
DALMATIAN	1994	131	-0.0185964	0.1318
DALMATIAN	1995	121	-0.0301217	0.128156
DALMATIAN	1996	111	-0.0350456	0.14639
DALMATIAN	1997	122	0.0040279	0.13625
DALMATIAN	1998	138	-0.043049	0.150965
DALMATIAN	1999	119	-0.0790028	0.101247
DALMATIAN	2000	164	-0.0730862	0.102749
DALMATIAN	2001	153	-0.0516268	0.108246
DALMATIAN	2002	219	-0.0916658	0.146492
DALMATIAN	2003	283	-0.0614685	0.0937456
DALMATIAN	2004	349	-0.0796613	0.113725
DALMATIAN	2005	346	-0.0920671	0.128689
DALMATIAN	2006	310	-0.114994	0.107199
DALMATIAN	2007	408	-0.141343	0.133665
DALMATIAN	2008	270	-0.162077	0.118757
DALMATIAN	2009	242	-0.117455	0.118667
DOBERMAN PINSCHER	1971	57	0.0280189	0.0181335
DOBERMAN PINSCHER	1972	106	0.0291384	0.0144239
DOBERMAN PINSCHER	1973	175	0.0288001	0.0174897
DOBERMAN PINSCHER	1974	168	0.0286282	0.0148585
DOBERMAN PINSCHER	1975	204	0.0315346	0.0189567
DOBERMAN PINSCHER	1976	136	0.0305808	0.0371718
DOBERMAN PINSCHER	1977	55	0.0210289	0.0210088
DOBERMAN PINSCHER	1978	105	0.0243793	0.0367157
DOBERMAN PINSCHER	1979	181	0.0193275	0.050051
DOBERMAN PINSCHER	1980	207	0.017713	0.0513337
DOBERMAN PINSCHER	1981	261	0.00328674	0.0815262
DOBERMAN PINSCHER	1982	284	0.0129114	0.0852596
DOBERMAN PINSCHER	1983	293	-0.00699247	0.140364
DOBERMAN PINSCHER	1984	243	-0.0254946	0.140175
DOBERMAN PINSCHER	1985	302	-0.0265588	0.158543
DOBERMAN PINSCHER	1986	334	-0.0299918	0.164158
DOBERMAN PINSCHER	1987	397	-0.0524413	0.151916
DOBERMAN PINSCHER	1988	397	-0.0391095	0.155543
DOBERMAN PINSCHER	1989	429	-0.0415454	0.158574
DOBERMAN PINSCHER	1990	516	-0.0533998	0.15822
DOBERMAN PINSCHER	1991	507	-0.056975	0.155751
DOBERMAN PINSCHER	1992	546	-0.0729998	0.165391
DOBERMAN PINSCHER	1993	530	-0.0594231	0.15663
DOBERMAN PINSCHER	1994	539	-0.0725309	0.160804
DOBERMAN PINSCHER	1995	541	-0.0824903	0.172663
DOBERMAN PINSCHER	1996	531	-0.0758734	0.167595
DOBERMAN PINSCHER	1997	532	-0.0691837	0.167238
DOBERMAN PINSCHER	1998	478	-0.0796985	0.166559
DOBERMAN PINSCHER	1999	498	-0.113369	0.185985
DOBERMAN PINSCHER	2000	454	-0.0735497	0.172884
DOBERMAN PINSCHER	2001	472	-0.0894006	0.169463
DOBERMAN PINSCHER	2002	517	-0.0863397	0.184736
DOBERMAN PINSCHER	2003	492	-0.0704795	0.175947
DOBERMAN PINSCHER	2004	447	-0.0951103	0.183441
DOBERMAN PINSCHER	2005	393	-0.0690569	0.181209
DOBERMAN PINSCHER	2006	411	-0.0691235	0.18157
DOBERMAN PINSCHER	2007	317	-0.0548975	0.167259
DOBERMAN PINSCHER	2008	58	-0.0692263	0.107426
ENGLISH SETTER	1972	34	-0.00757085	0.0122461
ENGLISH SETTER	1973	47	-0.00975369	0.0234745
ENGLISH SETTER	1974	69	-0.00555204	0.0337594
ENGLISH SETTER	1975	93	-0.00960584	0.0372782
ENGLISH SETTER	1976	76	-0.0101098	0.0356861
ENGLISH SETTER	1978	66	-0.0105569	0.0597338
ENGLISH SETTER	1979	96	-0.00453118	0.0448431
ENGLISH SETTER	1980	119	0.00584095	0.0571503
ENGLISH SETTER	1981	185	0.00598879	0.0681103
ENGLISH SETTER	1982	214	0.0207696	0.0813094
ENGLISH SETTER	1983	155	0.020245	0.126787
ENGLISH SETTER	1984	223	0.0244447	0.1093
ENGLISH SETTER	1985	198	0.0162909	0.123695
ENGLISH SETTER	1986	229	-0.00919688	0.142265
ENGLISH SETTER	1987	234	0.0202515	0.126802
ENGLISH SETTER	1988	232	-0.00662042	0.12341
ENGLISH SETTER	1989	279	-0.004769	0.133415
ENGLISH SETTER	1990	261	0.00583816	0.129426
ENGLISH SETTER	1991	286	-0.0355846	0.123608
ENGLISH SETTER	1992	352	-0.020783	0.119402
ENGLISH SETTER	1993	352	-0.0224637	0.12663
ENGLISH SETTER	1994	380	-0.0316946	0.125439
ENGLISH SETTER	1995	447	-0.0509502	0.141357
ENGLISH SETTER	1996	479	-0.051664	0.134571
ENGLISH SETTER	1997	398	-0.0572173	0.167964
ENGLISH SETTER	1998	447	-0.0485495	0.157128
ENGLISH SETTER	1999	442	-0.0525578	0.168133
ENGLISH SETTER	2000	472	-0.0471588	0.165415
ENGLISH SETTER	2001	561	-0.0802181	0.159702
ENGLISH SETTER	2002	505	-0.0791341	0.147597
ENGLISH SETTER	2003	528	-0.0947623	0.165635
ENGLISH SETTER	2004	429	-0.0843136	0.157276
ENGLISH SETTER	2005	423	-0.0943495	0.187417
ENGLISH SETTER	2006	444	-0.0846631	0.147231
ENGLISH SETTER	2007	417	-0.122796	0.145745
ENGLISH SETTER	2008	309	-0.111146	0.0971417
ENGLISH SETTER	2009	221	-0.140616	0.0906992
ENGLISH SPRINGER SPANIEL	1972	56	-0.0241827	0.0254862
ENGLISH SPRINGER SPANIEL	1973	113	-0.0236158	0.0198899
ENGLISH SPRINGER SPANIEL	1974	128	-0.0309009	0.0194851
ENGLISH SPRINGER SPANIEL	1975	130	-0.0303738	0.0232283
ENGLISH SPRINGER SPANIEL	1976	110	-0.0307365	0.0217656
ENGLISH SPRINGER SPANIEL	1978	51	-0.0203041	0.0566216
ENGLISH SPRINGER SPANIEL	1979	134	-0.0209985	0.0388343
ENGLISH SPRINGER SPANIEL	1980	159	-0.0272717	0.0485484
ENGLISH SPRINGER SPANIEL	1981	171	-0.024509	0.0539805
ENGLISH SPRINGER SPANIEL	1982	187	-0.0240577	0.0802672
ENGLISH SPRINGER SPANIEL	1983	219	-0.00741706	0.125688
ENGLISH SPRINGER SPANIEL	1984	227	-0.0106725	0.141363
ENGLISH SPRINGER SPANIEL	1985	270	-0.0256715	0.122441
ENGLISH SPRINGER SPANIEL	1986	278	-0.00185781	0.151965
ENGLISH SPRINGER SPANIEL	1987	289	-0.00694213	0.149326
ENGLISH SPRINGER SPANIEL	1988	331	0.00369739	0.140364
ENGLISH SPRINGER SPANIEL	1989	356	0.000850035	0.130117
ENGLISH SPRINGER SPANIEL	1990	416	-0.0128118	0.149681
ENGLISH SPRINGER SPANIEL	1991	414	-0.0135913	0.155715
ENGLISH SPRINGER SPANIEL	1992	378	0.00513513	0.150115
ENGLISH SPRINGER SPANIEL	1993	410	-0.0152428	0.142337
ENGLISH SPRINGER SPANIEL	1994	452	-0.0300351	0.151915
ENGLISH SPRINGER SPANIEL	1995	484	-0.0259263	0.172776
ENGLISH SPRINGER SPANIEL	1996	443	-0.0300849	0.158319
ENGLISH SPRINGER SPANIEL	1997	467	-0.0291932	0.180695
ENGLISH SPRINGER SPANIEL	1998	384	-0.0435882	0.182133
ENGLISH SPRINGER SPANIEL	1999	485	-0.054844	0.163814
ENGLISH SPRINGER SPANIEL	2000	441	-0.0389131	0.201113
ENGLISH SPRINGER SPANIEL	2001	514	-0.040751	0.201876
ENGLISH SPRINGER SPANIEL	2002	525	-0.0710772	0.191914
ENGLISH SPRINGER SPANIEL	2003	504	-0.0514328	0.200084
ENGLISH SPRINGER SPANIEL	2004	484	-0.0696515	0.183243
ENGLISH SPRINGER SPANIEL	2005	439	-0.0811673	0.182958
ENGLISH SPRINGER SPANIEL	2006	371	-0.0519376	0.203579
ENGLISH SPRINGER SPANIEL	2007	278	-0.0831771	0.182128
FLAT-COATED RETRIEVER	1976	32	0.0739941	0.0486269
FLAT-COATED RETRIEVER	1979	50	0.0877208	0.0696312
FLAT-COATED RETRIEVER	1980	55	0.0556428	0.0615665
FLAT-COATED RETRIEVER	1981	83	0.0827454	0.0724124
FLAT-COATED RETRIEVER	1982	101	0.0674557	0.0827366
FLAT-COATED RETRIEVER	1983	89	0.0554527	0.117187
FLAT-COATED RETRIEVER	1984	103	0.0323986	0.138566
FLAT-COATED RETRIEVER	1985	133	0.0498431	0.124474
FLAT-COATED RETRIEVER	1986	98	0.0482435	0.123191
FLAT-COATED RETRIEVER	1987	117	0.0167122	0.153988
FLAT-COATED RETRIEVER	1988	116	0.0540705	0.157342
FLAT-COATED RETRIEVER	1989	124	0.00372659	0.129667
FLAT-COATED RETRIEVER	1990	162	0.00051152	0.169974
FLAT-COATED RETRIEVER	1991	173	-0.00305007	0.155529
FLAT-COATED RETRIEVER	1992	158	-0.0035192	0.133965
FLAT-COATED RETRIEVER	1993	184	0.0203157	0.160087
FLAT-COATED RETRIEVER	1994	165	-0.00670444	0.171591
FLAT-COATED RETRIEVER	1995	218	-0.00180365	0.162138
FLAT-COATED RETRIEVER	1996	200	-0.00244139	0.17898
FLAT-COATED RETRIEVER	1997	178	-0.00666644	0.174667
FLAT-COATED RETRIEVER	1998	206	-0.0216302	0.179202
FLAT-COATED RETRIEVER	1999	186	-0.0359264	0.171803
FLAT-COATED RETRIEVER	2000	236	-0.0693744	0.172691
FLAT-COATED RETRIEVER	2001	195	-0.044658	0.148878
FLAT-COATED RETRIEVER	2002	206	-0.060948	0.206842
FLAT-COATED RETRIEVER	2003	221	-0.0689104	0.186432
FLAT-COATED RETRIEVER	2004	220	-0.093091	0.17174
FLAT-COATED RETRIEVER	2005	196	-0.12597	0.173862
FLAT-COATED RETRIEVER	2006	169	-0.113998	0.16917
FLAT-COATED RETRIEVER	2007	126	-0.0592566	0.201609
GERMAN SHEPHERD DOG	1970	81	-0.0355442	0.0511574
GERMAN SHEPHERD DOG	1971	179	-0.0724062	0.0439441
GERMAN SHEPHERD DOG	1972	365	-0.0798523	0.0479807
GERMAN SHEPHERD DOG	1973	632	-0.088199	0.0458288
GERMAN SHEPHERD DOG	1974	603	-0.0934397	0.0467886
GERMAN SHEPHERD DOG	1975	632	-0.0923222	0.0514885
GERMAN SHEPHERD DOG	1976	511	-0.0902684	0.0557328
GERMAN SHEPHERD DOG	1977	178	-0.0811063	0.0666724
GERMAN SHEPHERD DOG	1978	366	-0.0765871	0.0590114
GERMAN SHEPHERD DOG	1979	913	-0.0785192	0.059109
GERMAN SHEPHERD DOG	1980	1177	-0.0718195	0.0625463
GERMAN SHEPHERD DOG	1981	1461	-0.062971	0.0668546
GERMAN SHEPHERD DOG	1982	1637	-0.0501484	0.0853625
GERMAN SHEPHERD DOG	1983	1731	-0.0291652	0.117605
GERMAN SHEPHERD DOG	1984	1765	-0.0160499	0.123533
GERMAN SHEPHERD DOG	1985	2072	-0.0141587	0.125977
GERMAN SHEPHERD DOG	1986	2284	-0.0174784	0.131168
GERMAN SHEPHERD DOG	1987	2413	-0.00782634	0.126402
GERMAN SHEPHERD DOG	1988	2540	-0.00387573	0.133493
GERMAN SHEPHERD DOG	1989	2892	-0.00690983	0.130206
GERMAN SHEPHERD DOG	1990	3192	-0.0164347	0.126639
GERMAN SHEPHERD DOG	1991	3549	-0.0175952	0.130772
GERMAN SHEPHERD DOG	1992	3813	-0.0113011	0.12911
GERMAN SHEPHERD DOG	1993	3622	-0.0100531	0.132742
GERMAN SHEPHERD DOG	1994	3731	-0.0127096	0.137367
GERMAN SHEPHERD DOG	1995	3611	-0.0134505	0.137516
GERMAN SHEPHERD DOG	1996	3295	-0.019123	0.14762
GERMAN SHEPHERD DOG	1997	3140	-0.0196286	0.143033
GERMAN SHEPHERD DOG	1998	2702	-0.010977	0.165191
GERMAN SHEPHERD DOG	1999	2858	-0.0209852	0.182555
GERMAN SHEPHERD DOG	2000	2684	-0.019554	0.189116
GERMAN SHEPHERD DOG	2001	2750	-0.0276107	0.196737
GERMAN SHEPHERD DOG	2002	2737	-0.0270791	0.200306
GERMAN SHEPHERD DOG	2003	2816	-0.0274674	0.216691
GERMAN SHEPHERD DOG	2004	2607	-0.0260993	0.222958
GERMAN SHEPHERD DOG	2005	2316	-0.0303487	0.234552
GERMAN SHEPHERD DOG	2006	1996	-0.0371119	0.223849
GERMAN SHEPHERD DOG	2007	1393	-0.0295244	0.215727
GERMAN SHEPHERD DOG	2008	143	-0.0566355	0.110775
GERMAN SHORTHAIRED POINTER	1971	65	0.0732645	0.0389109
GERMAN SHORTHAIRED POINTER	1972	86	0.0699964	0.0327345
GERMAN SHORTHAIRED POINTER	1973	118	0.0884456	0.043227
GERMAN SHORTHAIRED POINTER	1974	107	0.0874352	0.0572404
GERMAN SHORTHAIRED POINTER	1975	96	0.0826921	0.0492874
GERMAN SHORTHAIRED POINTER	1976	47	0.096518	0.0509601
GERMAN SHORTHAIRED POINTER	1978	55	0.0782387	0.0658826
GERMAN SHORTHAIRED POINTER	1979	102	0.0672254	0.084353
GERMAN SHORTHAIRED POINTER	1980	144	0.0650747	0.0796423
GERMAN SHORTHAIRED POINTER	1981	172	0.068701	0.0836376
GERMAN SHORTHAIRED POINTER	1982	196	0.0512919	0.120208
GERMAN SHORTHAIRED POINTER	1983	221	0.00834288	0.128174
GERMAN SHORTHAIRED POINTER	1984	242	0.0200251	0.130911
GERMAN SHORTHAIRED POINTER	1985	255	-0.0107429	0.154796
GERMAN SHORTHAIRED POINTER	1986	287	0.00489229	0.154415
GERMAN SHORTHAIRED POINTER	1987	311	0.00614529	0.13341
GERMAN SHORTHAIRED POINTER	1988	402	-0.0110909	0.145224
GERMAN SHORTHAIRED POINTER	1989	451	-0.0225663	0.149301
GERMAN SHORTHAIRED POINTER	1990	476	-0.0314309	0.145475
GERMAN SHORTHAIRED POINTER	1991	548	-0.0272047	0.149534
GERMAN SHORTHAIRED POINTER	1992	509	-0.0311343	0.151754
GERMAN SHORTHAIRED POINTER	1993	517	-0.0387102	0.159223
GERMAN SHORTHAIRED POINTER	1994	596	-0.0439458	0.171913
GERMAN SHORTHAIRED POINTER	1995	565	-0.0446266	0.170039
GERMAN SHORTHAIRED POINTER	1996	609	-0.0673762	0.169158
GERMAN SHORTHAIRED POINTER	1997	589	-0.0681812	0.173106
GERMAN SHORTHAIRED POINTER	1998	517	-0.0969751	0.177539
GERMAN SHORTHAIRED POINTER	1999	521	-0.0799583	0.16835
GERMAN SHORTHAIRED POINTER	2000	595	-0.072876	0.175897
GERMAN SHORTHAIRED POINTER	2001	577	-0.0990157	0.166938
GERMAN SHORTHAIRED POINTER	2002	597	-0.090752	0.166048
GERMAN SHORTHAIRED POINTER	2003	676	-0.0922915	0.17945
GERMAN SHORTHAIRED POINTER	2004	573	-0.106841	0.182774
GERMAN SHORTHAIRED POINTER	2005	571	-0.123544	0.176075
GERMAN SHORTHAIRED POINTER	2006	409	-0.124589	0.183337
GERMAN SHORTHAIRED POINTER	2007	275	-0.1161	0.15202
GERMAN SHORTHAIRED POINTER	2008	36	-0.143748	0.0963179
GERMAN WIREHAIRED POINTER	1974	33	0.0394102	0.0309988
GERMAN WIREHAIRED POINTER	1976	35	0.0115186	0.0407749
GERMAN WIREHAIRED POINTER	1979	47	0.042618	0.052233
GERMAN WIREHAIRED POINTER	1980	65	0.0271576	0.0702747
GERMAN WIREHAIRED POINTER	1981	60	0.036024	0.098259
GERMAN WIREHAIRED POINTER	1982	58	0.0102717	0.120478
GERMAN WIREHAIRED POINTER	1983	51	0.0104327	0.142158
GERMAN WIREHAIRED POINTER	1984	72	0.0570944	0.14256
GERMAN WIREHAIRED POINTER	1985	74	-0.0183413	0.133775
GERMAN WIREHAIRED POINTER	1986	78	-0.0344396	0.133869
GERMAN WIREHAIRED POINTER	1987	91	0.00597462	0.136774
GERMAN WIREHAIRED POINTER	1988	95	-0.00774108	0.135901
GERMAN WIREHAIRED POINTER	1989	99	-0.00330523	0.142251
GERMAN WIREHAIRED POINTER	1990	105	-0.0194839	0.169233
GERMAN WIREHAIRED POINTER	1991	112	-0.0227427	0.134863
GERMAN WIREHAIRED POINTER	1992	108	-0.0289277	0.150103
GERMAN WIREHAIRED POINTER	1993	101	-0.0458064	0.150736
GERMAN WIREHAIRED POINTER	1994	149	-0.034918	0.156696
GERMAN WIREHAIRED POINTER	1995	136	-0.0560661	0.150997
GERMAN WIREHAIRED POINTER	1996	162	-0.0704093	0.158117
GERMAN WIREHAIRED POINTER	1997	143	-0.0384938	0.148478
GERMAN WIREHAIRED POINTER	1998	133	-0.0867169	0.151691
GERMAN WIREHAIRED POINTER	1999	154	-0.0725244	0.162113
GERMAN WIREHAIRED POINTER	2000	133	-0.0696251	0.158955
GERMAN WIREHAIRED POINTER	2001	127	-0.0576442	0.175854
GERMAN WIREHAIRED POINTER	2002	127	-0.0942916	0.163353
GERMAN WIREHAIRED POINTER	2003	154	-0.0778457	0.168573
GERMAN WIREHAIRED POINTER	2004	125	-0.0884102	0.195039
GERMAN WIREHAIRED POINTER	2005	83	-0.0558684	0.180206
GERMAN WIREHAIRED POINTER	2006	118	-0.0962171	0.192611
GERMAN WIREHAIRED POINTER	2007	62	-0.0393981	0.204218
GIANT SCHNAUZER	1974	35	-0.00425346	0.0140593
GIANT SCHNAUZER	1975	76	0.00138401	0.0212585
GIANT SCHNAUZER	1976	40	-0.00764063	0.0301976
GIANT SCHNAUZER	1979	40	-0.0201615	0.053583
GIANT SCHNAUZER	1980	99	-0.013154	0.043777
GIANT SCHNAUZER	1981	87	-0.00555383	0.052638
GIANT SCHNAUZER	1982	121	-0.00481323	0.0890825
GIANT SCHNAUZER	1983	105	0.00302059	0.115284
GIANT SCHNAUZER	1984	110	-0.0213338	0.118431
GIANT SCHNAUZER	1985	94	0.0163108	0.130693
GIANT SCHNAUZER	1986	87	-0.00167431	0.121893
GIANT SCHNAUZER	1987	108	-0.000118922	0.143193
GIANT SCHNAUZER	1988	94	-0.0118863	0.155466
GIANT SCHNAUZER	1989	111	-0.0214444	0.142014
GIANT SCHNAUZER	1990	91	-0.015042	0.144594
GIANT SCHNAUZER	1991	143	-0.0255043	0.136457
GIANT SCHNAUZER	1992	93	-0.0408957	0.158382
GIANT SCHNAUZER	1993	106	-0.0641966	0.136892
GIANT SCHNAUZER	1994	102	-0.0329862	0.17397
GIANT SCHNAUZER	1995	126	-0.0386216	0.164692
GIANT SCHNAUZER	1996	100	-0.0715408	0.164047
GIANT SCHNAUZER	1997	90	-0.0943274	0.160884
GIANT SCHNAUZER	1998	113	-0.0838835	0.162711
GIANT SCHNAUZER	1999	106	-0.0738597	0.166282
GIANT SCHNAUZER	2000	93	-0.0617888	0.185284
GIANT SCHNAUZER	2001	86	-0.0643477	0.148098
GIANT SCHNAUZER	2002	109	-0.0596544	0.156705
GIANT SCHNAUZER	2003	113	-0.0630164	0.173227
GIANT SCHNAUZER	2004	123	-0.0368432	0.183411
GIANT SCHNAUZER	2005	87	-0.0160804	0.181242
GIANT SCHNAUZER	2006	75	-0.0420264	0.163088
GIANT SCHNAUZER	2007	43	-0.0526042	0.118291
GOLDEN RETRIEVER	1970	65	-0.0529061	0.0642268
GOLDEN RETRIEVER	1971	185	-0.0867194	0.0537171
GOLDEN RETRIEVER	1972	407	-0.0937061	0.0549073
GOLDEN RETRIEVER	1973	668	-0.104701	0.0516089
GOLDEN RETRIEVER	1974	770	-0.103127	0.0510607
GOLDEN RETRIEVER	1975	967	-0.110756	0.0563867
GOLDEN RETRIEVER	1976	883	-0.106654	0.0592195
GOLDEN RETRIEVER	1977	296	-0.0846176	0.073268
GOLDEN RETRIEVER	1978	640	-0.0922201	0.0701472
GOLDEN RETRIEVER	1979	1559	-0.0950711	0.0648616
GOLDEN RETRIEVER	1980	1814	-0.0860394	0.0724352
GOLDEN RETRIEVER	1981	2232	-0.0763909	0.0823519
GOLDEN RETRIEVER	1982	2329	-0.0667752	0.0946027
GOLDEN RETRIEVER	1983	2306	-0.0401057	0.12456
GOLDEN RETRIEVER	1984	2462	-0.0371021	0.141193
GOLDEN RETRIEVER	1985	2674	-0.0299851	0.13873
GOLDEN RETRIEVER	1986	2780	-0.0298041	0.14256
GOLDEN RETRIEVER	1987	2892	-0.0247092	0.142433
GOLDEN RETRIEVER	1988	2901	-0.0212621	0.147997
GOLDEN RETRIEVER	1989	3012	-0.0168753	0.141586
GOLDEN RETRIEVER	1990	3229	-0.00939149	0.140024
GOLDEN RETRIEVER	1991	3334	-0.0188999	0.153421
GOLDEN RETRIEVER	1992	3558	-0.0174152	0.149988
GOLDEN RETRIEVER	1993	3586	-0.019381	0.152757
GOLDEN RETRIEVER	1994	4085	-0.0250754	0.162344
GOLDEN RETRIEVER	1995	4223	-0.0207799	0.167237
GOLDEN RETRIEVER	1996	4141	-0.0249414	0.161568
GOLDEN RETRIEVER	1997	4015	-0.022687	0.173294
GOLDEN RETRIEVER	1998	3732	-0.0254519	0.181192
GOLDEN RETRIEVER	1999	3885	-0.0276453	0.197295
GOLDEN RETRIEVER	2000	3888	-0.0324645	0.199974
GOLDEN RETRIEVER	2001	3879	-0.0203423	0.208864
GOLDEN RETRIEVER	2002	3995	-0.0325114	0.212299
GOLDEN RETRIEVER	2003	4016	-0.0424289	0.222415
GOLDEN RETRIEVER	2004	3692	-0.0541204	0.223273
GOLDEN RETRIEVER	2005	3342	-0.0531032	0.209493
GOLDEN RETRIEVER	2006	3075	-0.061852	0.205306
GOLDEN RETRIEVER	2007	2346	-0.0779955	0.191145
GOLDEN RETRIEVER	2008	642	-0.0735043	0.135447
GOLDEN RETRIEVER	2009	48	-0.0986867	0.119157
GORDON SETTER	1973	52	-0.0304832	0.0238857
GORDON SETTER	1974	50	-0.0285868	0.0319971
GORDON SETTER	1975	65	-0.0288516	0.0369669
GORDON SETTER	1976	53	-0.0219891	0.0378997
GORDON SETTER	1978	39	-0.03342	0.0600474
GORDON SETTER	1979	103	-0.0320174	0.059263
GORDON SETTER	1980	94	-0.0214068	0.078327
GORDON SETTER	1981	113	-0.0283596	0.0772524
GORDON SETTER	1982	154	-0.0289095	0.0909362
GORDON SETTER	1983	146	-0.0102913	0.127674
GORDON SETTER	1984	156	0.0072845	0.140822
GORDON SETTER	1985	137	-0.00367485	0.137162
GORDON SETTER	1986	172	-0.0133451	0.156669
GORDON SETTER	1987	167	-0.0272952	0.152375
GORDON SETTER	1988	175	-0.018858	0.158116
GORDON SETTER	1989	177	-0.0105665	0.160094
GORDON SETTER	1990	179	-0.0266587	0.164162
GORDON SETTER	1991	142	-0.0406635	0.142782
GORDON SETTER	1992	165	-0.0283603	0.173844
GORDON SETTER	1993	142	-0.0543204	0.175263
GORDON SETTER	1994	159	-0.045708	0.154448
GORDON SETTER	1995	191	-0.0407021	0.174516
GORDON SETTER	1996	148	-0.061493	0.196088
GORDON SETTER	1997	141	-0.0424871	0.178823
GORDON SETTER	1998	135	-0.0885046	0.169218
GORDON SETTER	1999	153	-0.0837661	0.184172
GORDON SETTER	2000	147	-0.0742673	0.22322
GORDON SETTER	2001	125	-0.0718248	0.186454
GORDON SETTER	2002	127	-0.0590356	0.198254
GORDON SETTER	2003	122	-0.114534	0.225642
GORDON SETTER	2004	114	-0.0968354	0.177436
GORDON SETTER	2005	128	-0.0436358	0.205176
GORDON SETTER	2006	119	-0.116456	0.196812
GORDON SETTER	2007	67	-0.0436758	0.24503
GREAT DANE	1971	83	-0.0094959	0.00586372
GREAT DANE	1972	124	-0.00888455	0.00489811
GREAT DANE	1973	157	-0.007121	0.00801249
GREAT DANE	1974	183	-0.00900165	0.00821789
GREAT DANE	1975	159	-0.00830509	0.00889407
GREAT DANE	1976	111	-0.0100035	0.0152677
GREAT DANE	1978	46	-0.00497004	0.0329036
GREAT DANE	1979	110	-0.011583	0.0337324
GREAT DANE	1980	125	-0.0112273	0.0425499
GREAT DANE	1981	129	-0.00798803	0.0535996
GREAT DANE	1982	166	-0.0248539	0.10268
GREAT DANE	1983	137	-0.0122174	0.139548
GREAT DANE	1984	186	-0.0305077	0.138452
GREAT DANE	1985	193	-0.0551847	0.139927
GREAT DANE	1986	192	-0.0397263	0.161364
GREAT DANE	1987	230	-0.0295202	0.159399
GREAT DANE	1988	230	-0.047239	0.163172
GREAT DANE	1989	254	-0.0355138	0.152021
GREAT DANE	1990	296	-0.053126	0.17656
GREAT DANE	1991	258	-0.0601226	0.174477
GREAT DANE	1992	325	-0.0314139	0.156881
GREAT DANE	1993	306	-0.0341541	0.154579
GREAT DANE	1994	326	-0.0579747	0.181277
GREAT DANE	1995	337	-0.0247282	0.163776
GREAT DANE	1996	391	-0.0479652	0.183649
GREAT DANE	1997	380	-0.0591393	0.184322
GREAT DANE	1998	388	-0.0253594	0.18611
GREAT DANE	1999	429	-0.0445114	0.190092
GREAT DANE	2000	407	-0.0466643	0.197038
GREAT DANE	2001	464	-0.0445393	0.18556
GREAT DANE	2002	529	-0.0547877	0.19519
GREAT DANE	2003	552	-0.0180586	0.211086
GREAT DANE	2004	502	-0.0395603	0.201377
GREAT DANE	2005	571	-0.0713715	0.202379
GREAT DANE	2006	434	-0.0497335	0.190329
GREAT DANE	2007	309	-0.0535232	0.181239
GREAT DANE	2008	105	-0.0802934	0.122961
GREAT PYRENEES	1973	37	0.0205546	0.00939968
GREAT PYRENEES	1974	43	0.00913854	0.0391538
GREAT PYRENEES	1975	60	0.0159973	0.0210193
GREAT PYRENEES	1976	44	0.00705895	0.0307359
GREAT PYRENEES	1979	79	0.0079803	0.0652423
GREAT PYRENEES	1980	77	-0.00209276	0.0685868
GREAT PYRENEES	1981	106	0.00889567	0.0903125
GREAT PYRENEES	1982	131	-0.00522966	0.106886
GREAT PYRENEES	1983	107	0.00204894	0.123193
GREAT PYRENEES	1984	157	-0.0582379	0.154195
GREAT PYRENEES	1985	159	-0.0299906	0.144699
GREAT PYRENEES	1986	152	-0.0353	0.13287
GREAT PYRENEES	1987	162	-0.053249	0.157489
GREAT PYRENEES	1988	188	-0.0212496	0.170114
GREAT PYRENEES	1989	193	-0.0168726	0.148337
GREAT PYRENEES	1990	213	-0.00821167	0.146232
GREAT PYRENEES	1991	231	-0.0319375	0.150427
GREAT PYRENEES	1992	202	-0.0188604	0.144571
GREAT PYRENEES	1993	202	-0.0493049	0.159197
GREAT PYRENEES	1994	252	-0.0404156	0.155559
GREAT PYRENEES	1995	209	-0.0370658	0.153476
GREAT PYRENEES	1996	212	-0.0431078	0.143144
GREAT PYRENEES	1997	203	-0.0609045	0.143884
GREAT PYRENEES	1998	182	-0.0726541	0.155871
GREAT PYRENEES	1999	192	-0.0460548	0.162012
GREAT PYRENEES	2000	172	-0.0600965	0.128594
GREAT PYRENEES	2001	169	-0.0614695	0.165145
GREAT PYRENEES	2002	142	-0.0857434	0.170197
GREAT PYRENEES	2003	178	-0.041862	0.154037
GREAT PYRENEES	2004	135	-0.0482007	0.178986
GREAT PYRENEES	2005	128	-0.0692145	0.189028
GREAT PYRENEES	2006	104	-0.0304756	0.227078
GREAT PYRENEES	2007	80	-0.002897	0.179287
GREATER SWISS MOUNTAIN DOG	1990	35	0.0199542	0.129253
GREATER SWISS MOUNTAIN DOG	1991	45	0.0167279	0.123638
GREATER SWISS MOUNTAIN DOG	1992	42	0.0389363	0.121352
GREATER SWISS MOUNTAIN DOG	1993	56	0.0279193	0.135882
GREATER SWISS MOUNTAIN DOG	1994	70	-0.0619386	0.173664
GREATER SWISS MOUNTAIN DOG	1995	79	7.36396e-05	0.200974
GREATER SWISS MOUNTAIN DOG	1996	86	-0.0768185	0.1559
GREATER SWISS MOUNTAIN DOG	1997	124	-0.0280665	0.188487
GREATER SWISS MOUNTAIN DOG	1998	121	-0.0252016	0.207298
GREATER SWISS MOUNTAIN DOG	1999	124	-0.0402291	0.247871
GREATER SWISS MOUNTAIN DOG	2000	176	-0.0440393	0.214992
GREATER SWISS MOUNTAIN DOG	2001	144	-0.0195005	0.25356
GREATER SWISS MOUNTAIN DOG	2002	150	-0.0496229	0.256066
GREATER SWISS MOUNTAIN DOG	2003	189	-0.0219811	0.233963
GREATER SWISS MOUNTAIN DOG	2004	181	-0.0649298	0.227412
GREATER SWISS MOUNTAIN DOG	2005	152	-0.0600058	0.229856
GREATER SWISS MOUNTAIN DOG	2006	133	-0.12845	0.224389
GREATER SWISS MOUNTAIN DOG	2007	105	-0.11088	0.172927
GREATER SWISS MOUNTAIN DOG	2008	51	-0.139521	0.122408
IRISH SETTER	1970	45	-0.00347461	0.0127326
IRISH SETTER	1971	131	-0.0112223	0.00769628
IRISH SETTER	1972	265	-0.0112492	0.0110393
IRISH SETTER	1973	323	-0.0101186	0.0143608
IRISH SETTER	1974	324	-0.0122474	0.0169578
IRISH SETTER	1975	273	-0.0109142	0.0197843
IRISH SETTER	1976	209	-0.00991155	0.0265402
IRISH SETTER	1977	94	0.00209042	0.0326479
IRISH SETTER	1978	122	-0.0110381	0.046905
IRISH SETTER	1979	221	-0.0153298	0.0411159
IRISH SETTER	1980	208	-0.0134345	0.0529905
IRISH SETTER	1981	227	-0.00696253	0.0697449
IRISH SETTER	1982	281	-0.00874271	0.0792985
IRISH SETTER	1983	232	-0.00409802	0.0961261
IRISH SETTER	1984	254	-0.00912517	0.135079
IRISH SETTER	1985	233	0.00030559	0.136718
IRISH SETTER	1986	240	-0.00332906	0.133668
IRISH SETTER	1987	261	-0.0238778	0.135583
IRISH SETTER	1988	266	0.000730057	0.157128
IRISH SETTER	1989	296	0.00593403	0.142793
IRISH SETTER	1990	259	-0.00733018	0.15301
IRISH SETTER	1991	300	-0.050347	0.143166
IRISH SETTER	1992	273	-0.0233489	0.148092
IRISH SETTER	1993	279	-0.0598659	0.154387
IRISH SETTER	1994	265	-0.0260041	0.162818
IRISH SETTER	1995	285	-0.0392198	0.149452
IRISH SETTER	1996	294	-0.0578613	0.144498
IRISH SETTER	1997	261	-0.0597371	0.162842
IRISH SETTER	1998	241	-0.0747734	0.175898
IRISH SETTER	1999	256	-0.0705383	0.186475
IRISH SETTER	2000	240	-0.0464244	0.162775
IRISH SETTER	2001	259	-0.0912751	0.177579
IRISH SETTER	2002	274	-0.12797	0.179623
IRISH SETTER	2003	303	-0.111644	0.1541
IRISH SETTER	2004	166	-0.0867007	0.195444
IRISH SETTER	2005	199	-0.116165	0.147843
IRISH SETTER	2006	160	-0.127515	0.171274
IRISH SETTER	2007	122	-0.12858	0.159279
IRISH WATER SPANIEL	1988	31	-0.0714478	0.133508
IRISH WATER SPANIEL	1989	32	-0.0990477	0.154547
IRISH WATER SPANIEL	1991	31	-0.0581074	0.156056
IRISH WATER SPANIEL	1992	52	-0.134152	0.16973
IRISH WATER SPANIEL	1993	48	-0.0858402	0.192425
IRISH WATER SPANIEL	1994	36	-0.0771535	0.209153
IRISH WATER SPANIEL	1995	41	-0.110774	0.166046
IRISH WATER SPANIEL	1996	54	-0.12976	0.167853
IRISH WATER SPANIEL	1998	48	-0.16116	0.185884
IRISH WATER SPANIEL	1999	50	-0.123798	0.216722
IRISH WATER SPANIEL	2000	61	-0.132725	0.267283
IRISH WATER SPANIEL	2001	42	-0.0952097	0.170442
IRISH WATER SPANIEL	2002	40	-0.197018	0.202651
IRISH WATER SPANIEL	2003	40	-0.24116	0.202648
IRISH WATER SPANIEL	2004	48	-0.190865	0.220182
IRISH WATER SPANIEL	2005	46	-0.158442	0.171822
IRISH WATER SPANIEL	2006	39	-0.154599	0.198386
IRISH WOLFHOUND	1984	40	-0.0276938	0.127992
IRISH WOLFHOUND	1989	49	-0.0383734	0.152077
IRISH WOLFHOUND	1990	37	0.0252874	0.137148
IRISH WOLFHOUND	1991	50	0.0175462	0.160135
IRISH WOLFHOUND	1992	59	-0.0650432	0.1544
IRISH WOLFHOUND	1993	55	0.0015242	0.185725
IRISH WOLFHOUND	1994	53	-0.0612815	0.144214
IRISH WOLFHOUND	1995	55	-0.04855	0.162095
IRISH WOLFHOUND	1996	55	-0.0467495	0.166187
IRISH WOLFHOUND	1997	40	-0.0123187	0.187986
IRISH WOLFHOUND	1998	50	-0.0639874	0.145252
IRISH WOLFHOUND	1999	44	-0.0455793	0.151357
IRISH WOLFHOUND	2000	51	-0.0874583	0.154449
IRISH WOLFHOUND	2001	64	-0.0267273	0.142489
IRISH WOLFHOUND	2002	74	-0.0386709	0.153671
IRISH WOLFHOUND	2003	67	-0.0342145	0.179014
IRISH WOLFHOUND	2004	62	-0.051669	0.143497
IRISH WOLFHOUND	2005	78	-0.0253542	0.154399
IRISH WOLFHOUND	2006	73	-0.00231094	0.182943
IRISH WOLFHOUND	2007	43	-0.0125989	0.125014
KEESHOND	1972	51	-0.00753596	0.00558106
KEESHOND	1973	49	-0.0097706	0.0115275
KEESHOND	1974	44	-0.00843983	0.0198034
KEESHOND	1975	61	-0.0144101	0.0324753
KEESHOND	1976	32	-0.0146916	0.0289674
KEESHOND	1978	37	-0.0183387	0.048603
KEESHOND	1979	72	-0.0198131	0.0645342
KEESHOND	1980	75	-0.00659128	0.0357756
KEESHOND	1981	72	-0.00239287	0.0643859
KEESHOND	1982	94	-0.0207687	0.0819344
KEESHOND	1983	106	-0.012896	0.127253
KEESHOND	1984	114	-0.0209222	0.112792
KEESHOND	1985	119	-0.0260853	0.134619
KEESHOND	1986	116	-0.0189508	0.148489
KEESHOND	1987	109	-0.0231957	0.139709
KEESHOND	1988	120	-0.0287657	0.141497
KEESHOND	1989	185	-0.0247591	0.129663
KEESHOND	1990	142	-0.023429	0.152873
KEESHOND	1991	150	-0.0168755	0.14048
KEESHOND	1992	137	-0.0375932	0.143875
KEESHOND	1993	151	-0.0318888	0.13365
KEESHOND	1994	141	-0.000745849	0.155445
KEESHOND	1995	152	-0.033049	0.164992
KEESHOND	1996	125	-0.0205449	0.164703
KEESHOND	1997	136	-0.0171846	0.177139
KEESHOND	1998	99	-0.0302733	0.178136
KEESHOND	1999	140	-0.0593781	0.15352
KEESHOND	2000	114	-0.0290559	0.184947
KEESHOND	2001	142	-0.0443996	0.172285
KEESHOND	2002	134	-0.0515118	0.139072
KEESHOND	2003	144	-0.0792485	0.150776
KEESHOND	2004	139	-0.0828373	0.157085
KEESHOND	2005	107	-0.0851135	0.120222
KEESHOND	2006	118	-0.0926121	0.132956
KEESHOND	2007	76	-0.0989177	0.119866
KERRY BLUE TERRIER	1987	35	0.0698587	0.164148
KERRY BLUE TERRIER	1988	32	-0.00309373	0.13511
KERRY BLUE TERRIER	1989	56	0.00515807	0.148043
KERRY BLUE TERRIER	1990	46	-0.0244667	0.137037
KERRY BLUE TERRIER	1991	42	-0.012314	0.161787
KERRY BLUE TERRIER	1992	54	-0.00674932	0.135202
KERRY BLUE TERRIER	1993	41	-0.00761915	0.120398
KERRY BLUE TERRIER	1994	45	-0.0660727	0.164905
KERRY BLUE TERRIER	1995	66	-0.029988	0.149727
KERRY BLUE TERRIER	1996	64	-0.0700421	0.166676
KERRY BLUE TERRIER	1997	52	-0.0814198	0.205847
KERRY BLUE TERRIER	1998	49	-0.0563844	0.136816
KERRY BLUE TERRIER	1999	78	-0.0752138	0.171279
KERRY BLUE TERRIER	2000	71	-0.0562596	0.134359
KERRY BLUE TERRIER	2001	67	-0.0601902	0.158196
KERRY BLUE TERRIER	2002	76	-0.0545655	0.171498
KERRY BLUE TERRIER	2003	62	-0.0899137	0.16919
KERRY BLUE TERRIER	2004	49	-0.0615679	0.208778
KERRY BLUE TERRIER	2005	53	-0.0446485	0.157289
KERRY BLUE TERRIER	2006	41	-0.0109062	0.20395
KERRY BLUE TERRIER	2007	31	-0.0655392	0.130074
KUVASZ	1982	35	0.0189076	0.0909677
KUVASZ	1983	37	0.0362329	0.119549
KUVASZ	1984	42	0.0331068	0.130373
KUVASZ	1985	72	0.0226937	0.118033
KUVASZ	1986	46	-0.0264276	0.146904
KUVASZ	1987	51	0.00516841	0.133279
KUVASZ	1988	51	0.00211394	0.167053
KUVASZ	1989	61	-0.0291862	0.131702
KUVASZ	1990	81	-0.0692664	0.152472
KUVASZ	1991	90	0.00625987	0.137932
KUVASZ	1992	54	-0.0567694	0.141748
KUVASZ	1993	68	-0.0795323	0.177202
KUVASZ	1994	69	-0.0767325	0.18408
KUVASZ	1995	47	-0.0972292	0.143938
KUVASZ	1996	63	-0.0918711	0.194048
KUVASZ	1997	45	-0.0873878	0.155096
KUVASZ	1998	40	-0.172547	0.163176
KUVASZ	1999	48	-0.127278	0.202692
KUVASZ	2000	52	-0.14426	0.22835
KUVASZ	2002	60	-0.234296	0.20298
KUVASZ	2003	33	-0.224721	0.12948
KUVASZ	2004	42	-0.149041	0.226363
KUVASZ	2005	35	-0.13833	0.214156
KUVASZ	2006	40	-0.20862	0.140692
LABRADOR RETRIEVER	1970	104	0.0123224	0.0229036
LABRADOR RETRIEVER	1971	239	0.0231466	0.019742
LABRADOR RETRIEVER	1972	472	0.030304	0.028471
LABRADOR RETRIEVER	1973	732	0.0315947	0.0305708
LABRADOR RETRIEVER	1974	778	0.0282994	0.0329494
LABRADOR RETRIEVER	1975	863	0.0294065	0.0383396
LABRADOR RETRIEVER	1976	695	0.0228984	0.0462703
LABRADOR RETRIEVER	1977	253	0.0138946	0.055326
LABRADOR RETRIEVER	1978	537	0.0127351	0.0575234
LABRADOR RETRIEVER	1979	1418	0.0149869	0.0657613
LABRADOR RETRIEVER	1980	1768	0.00362168	0.0756951
LABRADOR RETRIEVER	1981	2234	0.00380941	0.0802517
LABRADOR RETRIEVER	1982	2498	-0.00528197	0.0943859
LABRADOR RETRIEVER	1983	2677	-0.0261521	0.128087
LABRADOR RETRIEVER	1984	2890	-0.0348846	0.137714
LABRADOR RETRIEVER	1985	3448	-0.0402871	0.144585
LABRADOR RETRIEVER	1986	3943	-0.0400138	0.149758
LABRADOR RETRIEVER	1987	4379	-0.0527025	0.155649
LABRADOR RETRIEVER	1988	4622	-0.050994	0.153607
LABRADOR RETRIEVER	1989	5288	-0.0424929	0.149334
LABRADOR RETRIEVER	1990	5758	-0.052279	0.155081
LABRADOR RETRIEVER	1991	6160	-0.0601545	0.154113
LABRADOR RETRIEVER	1992	6926	-0.0584113	0.155383
LABRADOR RETRIEVER	1993	7212	-0.0644105	0.161454
LABRADOR RETRIEVER	1994	8658	-0.0623334	0.164821
LABRADOR RETRIEVER	1995	9232	-0.0697838	0.167121
LABRADOR RETRIEVER	1996	9338	-0.0727039	0.167191
LABRADOR RETRIEVER	1997	9283	-0.07089	0.17723
LABRADOR RETRIEVER	1998	9030	-0.0771589	0.184878
LABRADOR RETRIEVER	1999	9511	-0.0839174	0.196477
LABRADOR RETRIEVER	2000	9459	-0.0888029	0.200259
LABRADOR RETRIEVER	2001	9004	-0.0928104	0.210154
LABRADOR RETRIEVER	2002	9514	-0.0982841	0.21484
LABRADOR RETRIEVER	2003	9031	-0.104611	0.22093
LABRADOR RETRIEVER	2004	8173	-0.113457	0.221502
LABRADOR RETRIEVER	2005	6925	-0.113884	0.221736
LABRADOR RETRIEVER	2006	5702	-0.126605	0.21891
LABRADOR RETRIEVER	2007	4052	-0.131988	0.199651
LABRADOR RETRIEVER	2008	551	-0.128741	0.145561
LABRADOR RETRIEVER	2009	74	-0.176526	0.15734
LEONBERGER	1991	39	-0.00266784	0.122502
LEONBERGER	1992	34	-0.0047392	0.131744
LEONBERGER	1993	36	0.00329652	0.126509
LEONBERGER	1994	66	0.0075681	0.125172
LEONBERGER	1995	50	0.0162506	0.151151
LEONBERGER	1996	59	-0.0249602	0.138617
LEONBERGER	1997	97	-0.016052	0.156463
LEONBERGER	1998	77	-0.0163017	0.208374
LEONBERGER	1999	64	-0.0344815	0.21119
LEONBERGER	2000	108	-0.0233914	0.193173
LEONBERGER	2001	85	0.00501389	0.221788
LEONBERGER	2002	109	-0.0573395	0.17454
LEONBERGER	2003	121	0.0313848	0.222411
LEONBERGER	2004	100	-0.00569251	0.140086
LEONBERGER	2005	112	-0.0354226	0.167322
LEONBERGER	2006	79	-0.0159385	0.187664
LEONBERGER	2007	82	-0.0264088	0.160228
MASTIFF	1980	37	-0.043771	0.0687338
MASTIFF	1982	80	-0.0420218	0.107705
MASTIFF	1983	74	-0.000475586	0.12986
MASTIFF	1984	94	-0.00984454	0.12994
MASTIFF	1985	96	0.00585878	0.140155
MASTIFF	1986	121	0.00587953	0.157329
MASTIFF	1987	115	0.00951828	0.157552
MASTIFF	1988	125	0.0218892	0.147028
MASTIFF	1989	171	-0.00244438	0.141096
MASTIFF	1990	208	-0.0128243	0.143068
MASTIFF	1991	293	-0.0251538	0.170295
MASTIFF	1992	346	-0.0161794	0.169495
MASTIFF	1993	375	0.00654846	0.161643
MASTIFF	1994	441	-0.0390608	0.153002
MASTIFF	1995	496	-0.0204789	0.172782
MASTIFF	1996	572	-0.0388015	0.169188
MASTIFF	1997	542	-0.0314827	0.156819
MASTIFF	1998	518	-0.0524839	0.185053
MASTIFF	1999	550	-0.0414948	0.198847
MASTIFF	2000	537	-0.0574061	0.194864
MASTIFF	2001	514	-0.0689833	0.178847
MASTIFF	2002	587	-0.0412105	0.19394
MASTIFF	2003	514	-0.0458825	0.22938
MASTIFF	2004	557	-0.0555826	0.217234
MASTIFF	2005	481	-0.0643085	0.194218
MASTIFF	2006	396	-0.0701958	0.194178
MASTIFF	2007	300	-0.079151	0.193407
MASTIFF	2008	68	-0.0583707	0.124959
NEWFOUNDLAND	1972	33	-0.0556585	0.0260245
NEWFOUNDLAND	1973	56	-0.0643767	0.0292494
NEWFOUNDLAND	1974	71	-0.0738135	0.0297901
NEWFOUNDLAND	1975	73	-0.0690303	0.0361117
NEWFOUNDLAND	1976	66	-0.0778938	0.0483233
NEWFOUNDLAND	1978	45	-0.0653028	0.0554558
NEWFOUNDLAND	1979	127	-0.0582122	0.0543035
NEWFOUNDLAND	1980	151	-0.0601363	0.0677081
NEWFOUNDLAND	1981	168	-0.0315366	0.0654928
NEWFOUNDLAND	1982	202	-0.0499882	0.0923196
NEWFOUNDLAND	1983	230	-0.0122923	0.128491
NEWFOUNDLAND	1984	232	-0.0230727	0.138615
NEWFOUNDLAND	1985	250	0.0160007	0.131039
NEWFOUNDLAND	1986	323	-0.0281008	0.138259
NEWFOUNDLAND	1987	356	-0.0234484	0.14551
NEWFOUNDLAND	1988	301	-0.0228202	0.154383
NEWFOUNDLAND	1989	374	-0.0192793	0.145294
NEWFOUNDLAND	1990	356	-0.0404713	0.160921
NEWFOUNDLAND	1991	355	-0.0432395	0.160491
NEWFOUNDLAND	1992	419	-0.0383458	0.166869
NEWFOUNDLAND	1993	396	-0.0373052	0.178096
NEWFOUNDLAND	1994	471	-0.0528408	0.173731
NEWFOUNDLAND	1995	496	-0.044665	0.184394
NEWFOUNDLAND	1996	511	-0.0415662	0.174077
NEWFOUNDLAND	1997	492	-0.0513655	0.212543
NEWFOUNDLAND	1998	425	-0.0623272	0.17648
NEWFOUNDLAND	1999	512	-0.0587315	0.227137
NEWFOUNDLAND	2000	502	-0.0351847	0.218769
NEWFOUNDLAND	2001	560	-0.0573715	0.240591
NEWFOUNDLAND	2002	647	-0.0564983	0.235968
NEWFOUNDLAND	2003	628	-0.0454402	0.237451
NEWFOUNDLAND	2004	664	-0.054484	0.257535
NEWFOUNDLAND	2005	589	-0.037545	0.254738
NEWFOUNDLAND	2006	548	-0.0462971	0.247617
NEWFOUNDLAND	2007	426	-0.0701085	0.192008
NEWFOUNDLAND	2008	189	-0.0489902	0.186995
NORWEGIAN ELKHOUND	1972	45	-0.0283772	0.0204074
NORWEGIAN ELKHOUND	1973	76	-0.0296513	0.0146644
NORWEGIAN ELKHOUND	1974	61	-0.0284115	0.0196852
NORWEGIAN ELKHOUND	1975	59	-0.0299723	0.0279499
NORWEGIAN ELKHOUND	1976	31	-0.0231734	0.0349792
NORWEGIAN ELKHOUND	1979	43	-0.0269052	0.05618
NORWEGIAN ELKHOUND	1980	58	-0.0250243	0.0575234
NORWEGIAN ELKHOUND	1981	85	-0.0137915	0.0748068
NORWEGIAN ELKHOUND	1982	77	-0.00696274	0.0887454
NORWEGIAN ELKHOUND	1983	87	-0.00380046	0.138404
NORWEGIAN ELKHOUND	1984	104	0.00617479	0.120677
NORWEGIAN ELKHOUND	1985	86	-0.00903073	0.141326
NORWEGIAN ELKHOUND	1986	64	0.0303953	0.157611
NORWEGIAN ELKHOUND	1987	109	0.00181886	0.135665
NORWEGIAN ELKHOUND	1988	104	0.00472448	0.151325
NORWEGIAN ELKHOUND	1989	143	0.00730126	0.143798
NORWEGIAN ELKHOUND	1990	84	-0.0258572	0.132091
NORWEGIAN ELKHOUND	1991	116	0.0280507	0.127564
NORWEGIAN ELKHOUND	1992	96	-0.0323555	0.163796
NORWEGIAN ELKHOUND	1993	113	-0.00881358	0.145197
NORWEGIAN ELKHOUND	1994	70	-0.0378288	0.168803
NORWEGIAN ELKHOUND	1995	95	-0.038684	0.17094
NORWEGIAN ELKHOUND	1996	95	-0.0444681	0.158101
NORWEGIAN ELKHOUND	1997	65	-0.0560236	0.15531
NORWEGIAN ELKHOUND	1998	78	-0.0801637	0.199697
NORWEGIAN ELKHOUND	1999	74	-0.0266422	0.225115
NORWEGIAN ELKHOUND	2000	47	-0.0777864	0.213819
NORWEGIAN ELKHOUND	2001	69	-0.0927832	0.12904
NORWEGIAN ELKHOUND	2002	59	-0.141598	0.181419
NORWEGIAN ELKHOUND	2003	84	-0.159848	0.163435
NORWEGIAN ELKHOUND	2004	37	-0.0906904	0.212614
NORWEGIAN ELKHOUND	2005	61	-0.147196	0.138595
NORWEGIAN ELKHOUND	2006	60	-0.168676	0.147396
NORWEGIAN ELKHOUND	2007	47	-0.104154	0.134808
NOVA SCOTIA DUCKTOLLING RET.	1992	41	-0.00391778	0.147447
NOVA SCOTIA DUCKTOLLING RET.	1993	37	-0.0293697	0.126561
NOVA SCOTIA DUCKTOLLING RET.	1994	47	0.05059	0.148391
NOVA SCOTIA DUCKTOLLING RET.	1995	41	-0.0322451	0.166881
NOVA SCOTIA DUCKTOLLING RET.	1996	47	0.0369981	0.169012
NOVA SCOTIA DUCKTOLLING RET.	1997	79	0.0106816	0.169544
NOVA SCOTIA DUCKTOLLING RET.	1998	71	-0.0661729	0.209167
NOVA SCOTIA DUCKTOLLING RET.	1999	85	-0.0592243	0.189052
NOVA SCOTIA DUCKTOLLING RET.	2000	85	-0.0245979	0.216758
NOVA SCOTIA DUCKTOLLING RET.	2001	74	-0.083807	0.202489
NOVA SCOTIA DUCKTOLLING RET.	2002	120	-0.0130395	0.202311
NOVA SCOTIA DUCKTOLLING RET.	2003	116	-0.116221	0.193787
NOVA SCOTIA DUCKTOLLING RET.	2004	141	-0.0634945	0.212896
NOVA SCOTIA DUCKTOLLING RET.	2005	132	-0.0944026	0.19719
NOVA SCOTIA DUCKTOLLING RET.	2006	146	-0.105285	0.148674
NOVA SCOTIA DUCKTOLLING RET.	2007	113	-0.137999	0.147242
NOVA SCOTIA DUCKTOLLING RET.	2008	53	-0.0854762	0.0910143
NOVA SCOTIA DUCKTOLLING RET.	2009	34	-0.0781456	0.0986391
OLD ENGLISH SHEEPDOG	1970	36	0.00173878	0.00946496
OLD ENGLISH SHEEPDOG	1971	76	-3.84498e-05	0.00814141
OLD ENGLISH SHEEPDOG	1972	174	0.00143608	0.0118541
OLD ENGLISH SHEEPDOG	1973	301	0.00311837	0.0181117
OLD ENGLISH SHEEPDOG	1974	309	0.00331941	0.0116195
OLD ENGLISH SHEEPDOG	1975	312	0.00107886	0.0292945
OLD ENGLISH SHEEPDOG	1976	235	0.00438092	0.0207183
OLD ENGLISH SHEEPDOG	1977	34	0.0087961	0.0220888
OLD ENGLISH SHEEPDOG	1978	88	-0.00433052	0.04939
OLD ENGLISH SHEEPDOG	1979	218	-0.00420478	0.034889
OLD ENGLISH SHEEPDOG	1980	210	0.000771276	0.0484646
OLD ENGLISH SHEEPDOG	1981	255	-0.0122823	0.0726924
OLD ENGLISH SHEEPDOG	1982	230	0.00105907	0.0854476
OLD ENGLISH SHEEPDOG	1983	201	-0.0295819	0.135809
OLD ENGLISH SHEEPDOG	1984	187	-0.0345635	0.144715
OLD ENGLISH SHEEPDOG	1985	236	-0.0457923	0.156029
OLD ENGLISH SHEEPDOG	1986	207	-0.0507588	0.147278
OLD ENGLISH SHEEPDOG	1987	213	-0.0480455	0.156982
OLD ENGLISH SHEEPDOG	1988	190	-0.0586784	0.151695
OLD ENGLISH SHEEPDOG	1989	199	-0.0333009	0.152936
OLD ENGLISH SHEEPDOG	1990	211	-0.0650691	0.156486
OLD ENGLISH SHEEPDOG	1991	181	-0.0660953	0.171779
OLD ENGLISH SHEEPDOG	1992	194	-0.0571877	0.14508
OLD ENGLISH SHEEPDOG	1993	181	-0.0548838	0.155711
OLD ENGLISH SHEEPDOG	1994	202	-0.0909482	0.163916
OLD ENGLISH SHEEPDOG	1995	177	-0.0799841	0.14916
OLD ENGLISH SHEEPDOG	1996	179	-0.0786523	0.1726
OLD ENGLISH SHEEPDOG	1997	162	-0.0654156	0.154684
OLD ENGLISH SHEEPDOG	1998	182	-0.0815435	0.195938
OLD ENGLISH SHEEPDOG	1999	172	-0.0914332	0.184355
OLD ENGLISH SHEEPDOG	2000	171	-0.114095	0.183779
OLD ENGLISH SHEEPDOG	2001	148	-0.118387	0.199184
OLD ENGLISH SHEEPDOG	2002	171	-0.0871181	0.19017
OLD ENGLISH SHEEPDOG	2003	151	-0.115154	0.236733
OLD ENGLISH SHEEPDOG	2004	152	-0.123671	0.211769
OLD ENGLISH SHEEPDOG	2005	159	-0.13543	0.20149
OLD ENGLISH SHEEPDOG	2006	123	-0.150232	0.176386
OLD ENGLISH SHEEPDOG	2007	104	-0.141221	0.160671
OLD ENGLISH SHEEPDOG	2008	69	-0.0277217	0.0478479
POINTER	1989	32	-0.0361182	0.148788
POINTER	1990	48	-0.0158681	0.0805671
POINTER	1991	35	0.0234075	0.121633
POINTER	1992	47	-9.27479e-05	0.0996744
POINTER	1993	68	-0.0305095	0.131553
POINTER	1994	75	-0.00310011	0.151464
POINTER	1995	47	-0.0503801	0.129244
POINTER	1996	47	-0.0212615	0.146396
POINTER	1997	55	0.0205022	0.163858
POINTER	1998	48	-0.0309145	0.142346
POINTER	1999	74	-0.026636	0.208318
POINTER	2000	58	-0.0132322	0.136407
POINTER	2001	58	-0.0275443	0.133481
POINTER	2002	60	-0.0258638	0.118957
POINTER	2003	60	-0.0434203	0.165404
POINTER	2004	55	-0.0488936	0.116111
POINTER	2005	43	-0.00135695	0.229821
POINTER	2006	35	-0.0706962	0.124687
POODLE	1971	52	-0.0160106	0.00941305
POODLE	1972	99	-0.014451	0.0116489
POODLE	1973	136	-0.0119921	0.0181452
POODLE	1974	158	-0.0153408	0.017902
POODLE	1975	147	-0.0105211	0.0238395
POODLE	1976	111	-0.00600293	0.0323882
POODLE	1977	39	-0.0132099	0.0235353
POODLE	1978	57	-0.00958932	0.0365548
POODLE	1979	155	-0.0266373	0.0637261
POODLE	1980	221	-0.0174018	0.0586473
POODLE	1981	279	-0.0231671	0.0784394
POODLE	1982	299	-0.0240551	0.096986
POODLE	1983	317	-0.00942791	0.142284
POODLE	1984	307	-0.0241872	0.130172
POODLE	1985	353	-0.0295546	0.137936
POODLE	1986	405	-0.0148572	0.144068
POODLE	1987	353	-0.0221114	0.158713
POODLE	1988	402	-0.0157612	0.153828
POODLE	1989	429	-0.0189222	0.149245
POODLE	1990	573	-0.0249335	0.151678
POODLE	1991	552	-0.0167461	0.145988
POODLE	1992	637	-0.0232753	0.153499
POODLE	1993	659	-0.0176691	0.153794
POODLE	1994	706	-0.0371023	0.162213
POODLE	1995	807	-0.0413287	0.170537
POODLE	1996	833	-0.0355887	0.166425
POODLE	1997	866	-0.0654312	0.183561
POODLE	1998	771	-0.0637258	0.173507
POODLE	1999	859	-0.060395	0.189304
POODLE	2000	941	-0.0564211	0.186905
POODLE	2001	1022	-0.0775081	0.188641
POODLE	2002	1053	-0.0511333	0.180058
POODLE	2003	1206	-0.0615881	0.189791
POODLE	2004	1156	-0.0512418	0.229516
POODLE	2005	1115	-0.0713569	0.218617
POODLE	2006	939	-0.0616621	0.19689
POODLE	2007	661	-0.06451	0.175273
POODLE	2008	229	-0.0644206	0.118244
POODLE	2009	39	-0.0384996	0.0962915
PORTUGUESE WATER DOG	1983	40	-0.00882455	0.134525
PORTUGUESE WATER DOG	1984	45	-0.00796255	0.130874
PORTUGUESE WATER DOG	1985	84	0.00376851	0.134118
PORTUGUESE WATER DOG	1986	91	-0.0163504	0.110018
PORTUGUESE WATER DOG	1987	112	-0.0735291	0.151237
PORTUGUESE WATER DOG	1988	112	2.39786e-05	0.139758
PORTUGUESE WATER DOG	1989	138	-0.027884	0.126231
PORTUGUESE WATER DOG	1990	205	-0.0688009	0.138571
PORTUGUESE WATER DOG	1991	198	-0.0285171	0.14475
PORTUGUESE WATER DOG	1992	223	-0.0672825	0.135665
PORTUGUESE WATER DOG	1993	207	-0.0737482	0.143764
PORTUGUESE WATER DOG	1994	257	-0.0643484	0.153875
PORTUGUESE WATER DOG	1995	259	-0.0709883	0.156019
PORTUGUESE WATER DOG	1996	322	-0.0966236	0.165701
PORTUGUESE WATER DOG	1997	286	-0.04686	0.175967
PORTUGUESE WATER DOG	1998	286	-0.081526	0.179937
PORTUGUESE WATER DOG	1999	337	-0.0583292	0.172208
PORTUGUESE WATER DOG	2000	302	-0.0404649	0.184887
PORTUGUESE WATER DOG	2001	315	-0.0524445	0.218457
PORTUGUESE WATER DOG	2002	434	-0.0744492	0.190176
PORTUGUESE WATER DOG	2003	416	-0.0638554	0.19974
PORTUGUESE WATER DOG	2004	472	-0.089959	0.184603
PORTUGUESE WATER DOG	2005	372	-0.059567	0.210785
PORTUGUESE WATER DOG	2006	330	-0.0709014	0.24449
PORTUGUESE WATER DOG	2007	325	-0.0847648	0.205695
PORTUGUESE WATER DOG	2008	82	-0.106129	0.130546
PULI	1976	32	0.0185606	0.0235306
PULI	1980	50	0.012924	0.0554673
PULI	1981	50	-0.0231399	0.0879639
PULI	1982	52	-0.0523135	0.104239
PULI	1983	45	-0.0113312	0.0948768
PULI	1984	45	-0.0466773	0.150731
PULI	1985	62	-0.0806701	0.14638
PULI	1986	45	-0.122938	0.155751
PULI	1987	49	-0.121766	0.150935
PULI	1988	63	-0.113299	0.14661
PULI	1989	51	-0.0900097	0.159896
PULI	1990	48	-0.0863342	0.172134
PULI	1991	44	-0.0981702	0.127391
PULI	1992	53	-0.111069	0.132827
PULI	1993	55	-0.149829	0.141503
PULI	1994	37	-0.130061	0.153098
PULI	1995	39	-0.0689046	0.167991
PULI	1996	36	-0.0970679	0.125208
PULI	1997	37	-0.148068	0.18528
PULI	1999	49	-0.116067	0.17183
PULI	2001	31	-0.0699918	0.290442
PULI	2002	40	-0.0924505	0.199726
PULI	2004	34	-0.147756	0.288567
RHODESIAN RIDGEBACK	1972	39	0.0508555	0.0319643
RHODESIAN RIDGEBACK	1973	49	0.0452143	0.0352842
RHODESIAN RIDGEBACK	1974	60	0.0514933	0.035251
RHODESIAN RIDGEBACK	1975	86	0.0549627	0.0373789
RHODESIAN RIDGEBACK	1976	71	0.0600003	0.0446585
RHODESIAN RIDGEBACK	1978	48	0.0517081	0.0601577
RHODESIAN RIDGEBACK	1979	86	0.020895	0.0517432
RHODESIAN RIDGEBACK	1980	159	0.0133406	0.0685956
RHODESIAN RIDGEBACK	1981	154	0.0201859	0.0744049
RHODESIAN RIDGEBACK	1982	167	-0.00593161	0.0849986
RHODESIAN RIDGEBACK	1983	175	-0.0344021	0.111238
RHODESIAN RIDGEBACK	1984	186	-0.050644	0.132933
RHODESIAN RIDGEBACK	1985	204	-0.0688016	0.141392
RHODESIAN RIDGEBACK	1986	220	-0.0510901	0.129584
RHODESIAN RIDGEBACK	1987	257	-0.0646262	0.129337
RHODESIAN RIDGEBACK	1988	212	-0.0582104	0.150161
RHODESIAN RIDGEBACK	1989	306	-0.0500018	0.147507
RHODESIAN RIDGEBACK	1990	345	-0.0743425	0.150929
RHODESIAN RIDGEBACK	1991	302	-0.0908388	0.156451
RHODESIAN RIDGEBACK	1992	330	-0.0942873	0.162185
RHODESIAN RIDGEBACK	1993	358	-0.0863257	0.174279
RHODESIAN RIDGEBACK	1994	421	-0.105343	0.177717
RHODESIAN RIDGEBACK	1995	406	-0.108542	0.161627
RHODESIAN RIDGEBACK	1996	396	-0.117643	0.176727
RHODESIAN RIDGEBACK	1997	405	-0.0920929	0.176922
RHODESIAN RIDGEBACK	1998	405	-0.118174	0.189103
RHODESIAN RIDGEBACK	1999	398	-0.111963	0.17557
RHODESIAN RIDGEBACK	2000	399	-0.130995	0.186078
RHODESIAN RIDGEBACK	2001	393	-0.131441	0.183641
RHODESIAN RIDGEBACK	2002	441	-0.145061	0.161954
RHODESIAN RIDGEBACK	2003	428	-0.152889	0.203881
RHODESIAN RIDGEBACK	2004	450	-0.170648	0.197455
RHODESIAN RIDGEBACK	2005	438	-0.156348	0.197346
RHODESIAN RIDGEBACK	2006	374	-0.167585	0.188868
RHODESIAN RIDGEBACK	2007	251	-0.19724	0.172684
RHODESIAN RIDGEBACK	2008	134	-0.198554	0.145878
RHODESIAN RIDGEBACK	2009	50	-0.144601	0.107835
ROTTWEILER	1972	49	-0.0381855	0.0265448
ROTTWEILER	1973	104	-0.0379023	0.0302578
ROTTWEILER	1974	153	-0.0332025	0.0387562
ROTTWEILER	1975	192	-0.0336092	0.038179
ROTTWEILER	1976	269	-0.0337936	0.046437
ROTTWEILER	1977	91	-0.0307952	0.0404357
ROTTWEILER	1978	190	-0.0230056	0.0537331
ROTTWEILER	1979	744	-0.0305491	0.0641854
ROTTWEILER	1980	937	-0.0301268	0.0629088
ROTTWEILER	1981	1490	-0.0271028	0.0740632
ROTTWEILER	1982	2035	-0.0255138	0.0849764
ROTTWEILER	1983	2572	-0.0249497	0.118695
ROTTWEILER	1984	2806	-0.0205376	0.13138
ROTTWEILER	1985	3391	-0.0249249	0.133193
ROTTWEILER	1986	3473	-0.0288195	0.136022
ROTTWEILER	1987	3846	-0.0218644	0.142394
ROTTWEILER	1988	4090	-0.026943	0.140797
ROTTWEILER	1989	4439	-0.0165824	0.137563
ROTTWEILER	1990	4465	-0.0238135	0.138508
ROTTWEILER	1991	4289	-0.03388	0.140254
ROTTWEILER	1992	4309	-0.0291134	0.140297
ROTTWEILER	1993	3894	-0.0418447	0.149553
ROTTWEILER	1994	3399	-0.0462961	0.15351
ROTTWEILER	1995	2417	-0.0428452	0.1526
ROTTWEILER	1996	2096	-0.0536664	0.156396
ROTTWEILER	1997	1706	-0.0565702	0.166186
ROTTWEILER	1998	1401	-0.0644405	0.172299
ROTTWEILER	1999	1321	-0.0520589	0.192631
ROTTWEILER	2000	1199	-0.059943	0.195607
ROTTWEILER	2001	1150	-0.0581307	0.210712
ROTTWEILER	2002	1241	-0.0695284	0.209567
ROTTWEILER	2003	1139	-0.0708855	0.208479
ROTTWEILER	2004	1047	-0.0637496	0.232171
ROTTWEILER	2005	1104	-0.0698312	0.227956
ROTTWEILER	2006	982	-0.0625089	0.228101
ROTTWEILER	2007	756	-0.0903768	0.204057
ROTTWEILER	2008	111	-0.0774495	0.142554
SAMOYED	1971	56	-0.00169012	0.0196133
SAMOYED	1972	150	-0.000501678	0.0172951
SAMOYED	1973	277	0.001667	0.0250184
SAMOYED	1974	248	0.00214279	0.0229444
SAMOYED	1975	287	-0.000314632	0.0331385
SAMOYED	1976	205	0.00434706	0.0361232
SAMOYED	1977	66	0.00408323	0.037967
SAMOYED	1978	112	0.00295999	0.0357441
SAMOYED	1979	286	0.00016054	0.0546407
SAMOYED	1980	312	0.00379577	0.0671653
SAMOYED	1981	344	0.00813591	0.0650371
SAMOYED	1982	411	0.0051583	0.0866579
SAMOYED	1983	427	-0.00202846	0.124327
SAMOYED	1984	447	-0.0019295	0.127871
SAMOYED	1985	471	-0.0198954	0.131684
SAMOYED	1986	485	-0.0221385	0.138112
SAMOYED	1987	425	-0.00179624	0.135512
SAMOYED	1988	478	-0.00896604	0.142776
SAMOYED	1989	458	-0.00844268	0.14233
SAMOYED	1990	403	-0.0332234	0.142879
SAMOYED	1991	429	-0.0148507	0.141393
SAMOYED	1992	391	-0.0209601	0.150143
SAMOYED	1993	358	-0.0120528	0.165075
SAMOYED	1994	377	-0.0195315	0.169409
SAMOYED	1995	333	-0.0421734	0.161834
SAMOYED	1996	307	-0.0206626	0.157888
SAMOYED	1997	393	-0.066717	0.181248
SAMOYED	1998	297	-0.0658311	0.180401
SAMOYED	1999	336	-0.0167283	0.17047
SAMOYED	2000	331	-0.0659953	0.1819
SAMOYED	2001	294	-0.0461358	0.18165
SAMOYED	2002	313	-0.0608338	0.210874
SAMOYED	2003	364	-0.105842	0.192336
SAMOYED	2004	318	-0.107757	0.210202
SAMOYED	2005	271	-0.104273	0.178883
SAMOYED	2006	284	-0.116968	0.189789
SAMOYED	2007	169	-0.127899	0.178087
SAMOYED	2008	35	-0.0969328	0.108912
SHETLAND SHEEPDOG	1971	36	0.071328	0.0308183
SHETLAND SHEEPDOG	1972	45	0.084483	0.0443932
SHETLAND SHEEPDOG	1973	52	0.082307	0.0284985
SHETLAND SHEEPDOG	1974	45	0.0777608	0.03413
SHETLAND SHEEPDOG	1975	34	0.0813098	0.0455915
SHETLAND SHEEPDOG	1980	39	0.0328655	0.0615886
SHETLAND SHEEPDOG	1981	53	0.00389671	0.0926001
SHETLAND SHEEPDOG	1982	64	-0.0412903	0.10901
SHETLAND SHEEPDOG	1983	81	-0.00261037	0.107776
SHETLAND SHEEPDOG	1984	115	-0.0475135	0.128824
SHETLAND SHEEPDOG	1985	178	-0.0240313	0.121821
SHETLAND SHEEPDOG	1986	212	-0.0155092	0.105978
SHETLAND SHEEPDOG	1987	325	-0.0244429	0.124654
SHETLAND SHEEPDOG	1988	455	-0.0192229	0.142303
SHETLAND SHEEPDOG	1989	684	-0.0250539	0.15223
SHETLAND SHEEPDOG	1990	825	-0.0208966	0.144661
SHETLAND SHEEPDOG	1991	820	-0.0221561	0.154485
SHETLAND SHEEPDOG	1992	800	-0.0174392	0.151315
SHETLAND SHEEPDOG	1993	808	-0.00962215	0.163385
SHETLAND SHEEPDOG	1994	841	-0.0119983	0.164196
SHETLAND SHEEPDOG	1995	812	-0.0228556	0.178444
SHETLAND SHEEPDOG	1996	920	-0.0161731	0.167237
SHETLAND SHEEPDOG	1997	904	-0.019219	0.172672
SHETLAND SHEEPDOG	1998	869	-0.0335284	0.163629
SHETLAND SHEEPDOG	1999	836	-0.021077	0.182901
SHETLAND SHEEPDOG	2000	973	-0.0248325	0.174592
SHETLAND SHEEPDOG	2001	830	-0.0347154	0.186197
SHETLAND SHEEPDOG	2002	882	-0.0328538	0.19001
SHETLAND SHEEPDOG	2003	872	-0.0422837	0.186866
SHETLAND SHEEPDOG	2004	848	-0.0470745	0.183912
SHETLAND SHEEPDOG	2005	687	-0.0627326	0.185056
SHETLAND SHEEPDOG	2006	531	-0.0558732	0.191963
SHETLAND SHEEPDOG	2007	334	-0.0716762	0.15662
SHETLAND SHEEPDOG	2008	73	-0.0648987	0.122703
SHIBA INU	1987	37	0.00526912	0.133484
SHIBA INU	1988	56	-0.00359984	0.136143
SHIBA INU	1989	55	0.0308507	0.133192
SHIBA INU	1990	87	0.0180375	0.146938
SHIBA INU	1991	94	-0.00351586	0.158038
SHIBA INU	1992	129	-0.0148179	0.165092
SHIBA INU	1993	129	0.00607822	0.140121
SHIBA INU	1994	181	-0.0142038	0.147546
SHIBA INU	1995	183	-0.0126364	0.134726
SHIBA INU	1996	163	-0.0191001	0.139395
SHIBA INU	1997	180	-0.024417	0.148937
SHIBA INU	1998	136	-0.0513728	0.141457
SHIBA INU	1999	161	-0.0330556	0.14375
SHIBA INU	2000	140	-0.0140355	0.169108
SHIBA INU	2001	138	-0.0667501	0.144992
SHIBA INU	2002	131	-0.0683641	0.175552
SHIBA INU	2003	143	-0.0979237	0.157763
SHIBA INU	2004	125	-0.0667178	0.161133
SHIBA INU	2005	127	-0.062509	0.156058
SHIBA INU	2006	114	-0.0804319	0.163272
SHIBA INU	2007	77	-0.0748297	0.115339
SHIBA INU	2008	34	-0.0747663	0.0947192
SIBERIAN HUSKY	1970	64	0.0708555	0.0721081
SIBERIAN HUSKY	1971	136	0.0981967	0.0557637
SIBERIAN HUSKY	1972	283	0.116618	0.0562247
SIBERIAN HUSKY	1973	322	0.119181	0.0544065
SIBERIAN HUSKY	1974	344	0.1152	0.0587657
SIBERIAN HUSKY	1975	350	0.1152	0.0582159
SIBERIAN HUSKY	1976	251	0.10712	0.066864
SIBERIAN HUSKY	1977	114	0.0791922	0.0790037
SIBERIAN HUSKY	1978	217	0.10319	0.0744338
SIBERIAN HUSKY	1979	430	0.0920737	0.0734943
SIBERIAN HUSKY	1980	455	0.0695922	0.0812399
SIBERIAN HUSKY	1981	475	0.0550822	0.0855079
SIBERIAN HUSKY	1982	491	0.0207442	0.115241
SIBERIAN HUSKY	1983	452	-0.00365771	0.136732
SIBERIAN HUSKY	1984	510	-0.0425909	0.134242
SIBERIAN HUSKY	1985	485	-0.0318271	0.147772
SIBERIAN HUSKY	1986	464	-0.052897	0.147325
SIBERIAN HUSKY	1987	483	-0.0810854	0.161975
SIBERIAN HUSKY	1988	510	-0.0792961	0.148332
SIBERIAN HUSKY	1989	550	-0.0645358	0.147269
SIBERIAN HUSKY	1990	513	-0.0867328	0.165902
SIBERIAN HUSKY	1991	606	-0.100263	0.163577
SIBERIAN HUSKY	1992	536	-0.0909999	0.163207
SIBERIAN HUSKY	1993	494	-0.086439	0.16308
SIBERIAN HUSKY	1994	474	-0.0968927	0.172839
SIBERIAN HUSKY	1995	473	-0.110295	0.166307
SIBERIAN HUSKY	1996	479	-0.116603	0.181875
SIBERIAN HUSKY	1997	442	-0.121234	0.170733
SIBERIAN HUSKY	1998	390	-0.13744	0.173696
SIBERIAN HUSKY	1999	417	-0.136765	0.172175
SIBERIAN HUSKY	2000	371	-0.147709	0.171531
SIBERIAN HUSKY	2001	383	-0.143377	0.188726
SIBERIAN HUSKY	2002	423	-0.162611	0.172949
SIBERIAN HUSKY	2003	372	-0.152757	0.175329
SIBERIAN HUSKY	2004	297	-0.179525	0.199321
SIBERIAN HUSKY	2005	305	-0.163855	0.191926
SIBERIAN HUSKY	2006	270	-0.164428	0.16939
SIBERIAN HUSKY	2007	145	-0.151315	0.194293
SIBERIAN HUSKY	2008	58	-0.178886	0.159275
SPINONE ITALIANO	1994	31	-0.00802783	0.138981
SPINONE ITALIANO	1995	34	-0.0560429	0.140831
SPINONE ITALIANO	1996	43	-0.022619	0.110694
SPINONE ITALIANO	1997	45	0.0488954	0.168145
SPINONE ITALIANO	1998	43	-0.0778619	0.165226
SPINONE ITALIANO	1999	57	-0.0145536	0.197728
SPINONE ITALIANO	2000	47	-0.0331445	0.24078
SPINONE ITALIANO	2001	70	-0.0229286	0.217932
SPINONE ITALIANO	2002	89	-0.0431547	0.170329
SPINONE ITALIANO	2003	59	-0.0432014	0.181148
SPINONE ITALIANO	2004	76	-0.0582256	0.156376
SPINONE ITALIANO	2005	61	-0.0402213	0.143328
SPINONE ITALIANO	2006	51	-0.128848	0.166855
SPINONE ITALIANO	2007	48	-0.0599955	0.146839
ST. BERNARD	1972	32	-0.0838802	0.0218623
ST. BERNARD	1973	46	-0.0819069	0.0141368
ST. BERNARD	1974	31	-0.0883418	0.0240254
ST. BERNARD	1990	31	-0.0164945	0.142965
ST. BERNARD	1991	37	-0.0226151	0.113147
ST. BERNARD	1992	44	-0.00614582	0.129791
ST. BERNARD	1993	41	-0.0320699	0.146035
ST. BERNARD	1994	51	0.0251679	0.195283
ST. BERNARD	1995	53	-0.0343026	0.145125
ST. BERNARD	1996	44	0.0881725	0.309367
ST. BERNARD	1997	34	0.0692578	0.237327
ST. BERNARD	2000	41	0.170273	0.494859
[truncated: 180 more rows]

## Sheet: Elbow Score Genetic Improvement
Breed	Birth year	Num	Mean of EBV	Std of EBV		The genetic improvement over past 40 years for elbow dysplasia for each breed
AUSTRALIAN CATTLE DOG	1983	34	0.0025691	0.00903931
AUSTRALIAN CATTLE DOG	1984	43	0.00134811	0.00637447
AUSTRALIAN CATTLE DOG	1985	49	-0.0012675	0.00762468
AUSTRALIAN CATTLE DOG	1986	54	0.00142637	0.00819682
AUSTRALIAN CATTLE DOG	1987	61	0.00226212	0.0232904
AUSTRALIAN CATTLE DOG	1988	77	0.000481462	0.00856684
AUSTRALIAN CATTLE DOG	1989	100	0.00227533	0.010505
AUSTRALIAN CATTLE DOG	1990	112	0.00251488	0.0195907
AUSTRALIAN CATTLE DOG	1991	103	0.00235408	0.0108729
AUSTRALIAN CATTLE DOG	1992	99	0.000589783	0.0122744
AUSTRALIAN CATTLE DOG	1993	133	-0.00161664	0.0151343
AUSTRALIAN CATTLE DOG	1994	141	0.00314803	0.0271326
AUSTRALIAN CATTLE DOG	1995	128	-0.00348003	0.0129147
AUSTRALIAN CATTLE DOG	1996	160	0.000882315	0.0219989
AUSTRALIAN CATTLE DOG	1997	173	-0.00233595	0.018499
AUSTRALIAN CATTLE DOG	1998	120	0.00240834	0.0376712
AUSTRALIAN CATTLE DOG	1999	140	0.00246558	0.0277999
AUSTRALIAN CATTLE DOG	2000	188	-0.0027021	0.0226046
AUSTRALIAN CATTLE DOG	2001	197	0.0065672	0.0528957
AUSTRALIAN CATTLE DOG	2002	239	-0.0037076	0.0203963
AUSTRALIAN CATTLE DOG	2003	245	-0.000756613	0.0523157
AUSTRALIAN CATTLE DOG	2004	260	-0.00316685	0.0288086
AUSTRALIAN CATTLE DOG	2005	214	0.00463315	0.0386863
AUSTRALIAN CATTLE DOG	2006	192	0.00793697	0.0385907
AUSTRALIAN CATTLE DOG	2007	199	-0.0035297	0.024187
AUSTRALIAN CATTLE DOG	2008	104	-0.0038141	0.0121184
AUSTRALIAN CATTLE DOG	2009	64	0.00275614	0.0246058
AUSTRALIAN SHEPHERD	1979	48	0.000427559	0.000546049
AUSTRALIAN SHEPHERD	1980	77	0.000469273	0.00123714
AUSTRALIAN SHEPHERD	1981	213	0.000641092	0.00137705
AUSTRALIAN SHEPHERD	1982	312	0.000579266	0.00211459
AUSTRALIAN SHEPHERD	1983	338	5.1907e-05	0.00325397
AUSTRALIAN SHEPHERD	1984	422	9.31062e-05	0.0035864
AUSTRALIAN SHEPHERD	1985	431	-0.000242596	0.00338544
AUSTRALIAN SHEPHERD	1986	514	2.81243e-05	0.00438093
AUSTRALIAN SHEPHERD	1987	547	0.000351642	0.00442482
AUSTRALIAN SHEPHERD	1988	660	-0.000281535	0.00383585
AUSTRALIAN SHEPHERD	1989	720	5.07645e-06	0.00401979
AUSTRALIAN SHEPHERD	1990	812	0.000282248	0.00487312
AUSTRALIAN SHEPHERD	1991	886	0.000358229	0.00549339
AUSTRALIAN SHEPHERD	1992	962	-0.000277002	0.00539076
AUSTRALIAN SHEPHERD	1993	1026	-0.000206362	0.00716349
AUSTRALIAN SHEPHERD	1994	1217	-0.000189506	0.00791335
AUSTRALIAN SHEPHERD	1995	1150	-0.000191104	0.00808361
AUSTRALIAN SHEPHERD	1996	1309	-0.000426528	0.00895818
AUSTRALIAN SHEPHERD	1997	1399	-0.000680418	0.00872783
AUSTRALIAN SHEPHERD	1998	1142	-0.000441081	0.00947086
AUSTRALIAN SHEPHERD	1999	1287	-0.0021676	0.00911856
AUSTRALIAN SHEPHERD	2000	1237	-0.00171984	0.0130196
AUSTRALIAN SHEPHERD	2001	1219	-0.00172147	0.0131613
AUSTRALIAN SHEPHERD	2002	1355	-0.00289359	0.0112799
AUSTRALIAN SHEPHERD	2003	1410	-0.00292492	0.0179884
AUSTRALIAN SHEPHERD	2004	1200	-0.0041459	0.0121701
AUSTRALIAN SHEPHERD	2005	1083	-0.0037422	0.0202199
AUSTRALIAN SHEPHERD	2006	966	-0.00346272	0.0165573
AUSTRALIAN SHEPHERD	2007	679	-0.00438068	0.0143741
AUSTRALIAN SHEPHERD	2008	38	-0.00278782	0.00776536
BELGIAN MALINOIS	1986	44	6.84179e-05	0.00455403
BELGIAN MALINOIS	1987	38	0.00289725	0.00675579
BELGIAN MALINOIS	1988	44	0.00321737	0.0104584
BELGIAN MALINOIS	1989	61	0.00327913	0.00610884
BELGIAN MALINOIS	1990	84	0.00280113	0.00488616
BELGIAN MALINOIS	1991	66	0.00192603	0.00527297
BELGIAN MALINOIS	1992	69	0.00121886	0.00523578
BELGIAN MALINOIS	1993	90	0.00261173	0.0105021
BELGIAN MALINOIS	1994	128	0.00300172	0.0135588
BELGIAN MALINOIS	1995	109	0.00196976	0.00437005
BELGIAN MALINOIS	1996	102	0.00306609	0.00998222
BELGIAN MALINOIS	1997	78	0.00121724	0.00791742
BELGIAN MALINOIS	1998	84	-0.00133587	0.00704488
BELGIAN MALINOIS	1999	114	0.000884821	0.0136375
BELGIAN MALINOIS	2000	102	0.00346546	0.0208679
BELGIAN MALINOIS	2001	91	-0.00206719	0.0208006
BELGIAN MALINOIS	2002	130	-0.0029814	0.0230155
BELGIAN MALINOIS	2003	124	0.00237061	0.0484309
BELGIAN MALINOIS	2004	130	-0.00382516	0.0244501
BELGIAN MALINOIS	2005	133	0.00429636	0.0423392
BELGIAN MALINOIS	2006	94	-0.00587307	0.0139644
BELGIAN MALINOIS	2007	76	0.0047976	0.0252456
BELGIAN SHEEPDOG	1974	32	0.00422465	0.0019925
BELGIAN SHEEPDOG	1979	61	0.00306873	0.00199096
BELGIAN SHEEPDOG	1980	64	0.00202839	0.00330911
BELGIAN SHEEPDOG	1981	88	0.00290494	0.00310635
BELGIAN SHEEPDOG	1982	71	0.00237854	0.00580047
BELGIAN SHEEPDOG	1983	95	0.000754569	0.00886591
BELGIAN SHEEPDOG	1984	112	0.000260078	0.00769875
BELGIAN SHEEPDOG	1985	125	0.000552469	0.00743536
BELGIAN SHEEPDOG	1986	80	0.00267412	0.0102027
BELGIAN SHEEPDOG	1987	118	0.00021539	0.00695199
BELGIAN SHEEPDOG	1988	107	0.00285534	0.0103468
BELGIAN SHEEPDOG	1989	148	0.00137811	0.011899
BELGIAN SHEEPDOG	1990	153	0.00446978	0.0158453
BELGIAN SHEEPDOG	1991	136	0.0047374	0.0162956
BELGIAN SHEEPDOG	1992	139	0.00590008	0.0147575
BELGIAN SHEEPDOG	1993	128	0.00714477	0.0181549
BELGIAN SHEEPDOG	1994	154	0.0100319	0.0204913
BELGIAN SHEEPDOG	1995	140	0.00515554	0.0164679
BELGIAN SHEEPDOG	1996	143	0.00613834	0.0184772
BELGIAN SHEEPDOG	1997	132	0.0064343	0.0224247
BELGIAN SHEEPDOG	1998	127	0.00671372	0.0314394
BELGIAN SHEEPDOG	1999	131	-0.00221956	0.0138281
BELGIAN SHEEPDOG	2000	115	0.00139456	0.0231165
BELGIAN SHEEPDOG	2001	111	0.00650564	0.0273283
BELGIAN SHEEPDOG	2002	108	0.00353573	0.0358334
BELGIAN SHEEPDOG	2003	112	-0.00399054	0.0172244
BELGIAN SHEEPDOG	2004	116	-0.00747775	0.0137784
BELGIAN SHEEPDOG	2005	114	0.00567406	0.0439173
BELGIAN SHEEPDOG	2006	86	0.000226619	0.0270704
BELGIAN SHEEPDOG	2007	60	-0.00375898	0.0156147
BELGIAN TERVUREN	1973	37	0.00412822	0.00295768
BELGIAN TERVUREN	1974	42	0.00473726	0.00337577
BELGIAN TERVUREN	1975	49	0.00545913	0.00362831
BELGIAN TERVUREN	1976	37	0.00538468	0.00320336
BELGIAN TERVUREN	1978	31	0.00387386	0.00727575
BELGIAN TERVUREN	1979	74	0.0056226	0.00515187
BELGIAN TERVUREN	1980	89	0.00466951	0.00496379
BELGIAN TERVUREN	1981	79	0.00416071	0.00419429
BELGIAN TERVUREN	1982	102	0.00469861	0.00564263
BELGIAN TERVUREN	1983	121	0.00430562	0.00518245
BELGIAN TERVUREN	1984	101	0.00468418	0.00851855
BELGIAN TERVUREN	1985	121	0.00248774	0.00675089
BELGIAN TERVUREN	1986	139	0.00321565	0.0070451
BELGIAN TERVUREN	1987	130	0.00436544	0.0138277
BELGIAN TERVUREN	1988	156	0.00285408	0.00797658
BELGIAN TERVUREN	1989	181	0.00218189	0.00585041
BELGIAN TERVUREN	1990	172	0.000981757	0.0089199
BELGIAN TERVUREN	1991	225	0.00152177	0.0085119
BELGIAN TERVUREN	1992	180	0.00151944	0.00771247
BELGIAN TERVUREN	1993	166	0.00191187	0.0110301
BELGIAN TERVUREN	1994	205	0.00274049	0.0138016
BELGIAN TERVUREN	1995	188	-0.00191114	0.00779148
BELGIAN TERVUREN	1996	230	-0.00054647	0.00974126
BELGIAN TERVUREN	1997	216	-0.00378707	0.0169038
BELGIAN TERVUREN	1998	199	-0.00211397	0.0317099
BELGIAN TERVUREN	1999	183	-0.00878595	0.015707
BELGIAN TERVUREN	2000	217	-0.0078333	0.0172393
BELGIAN TERVUREN	2001	187	-0.010907	0.0112224
BELGIAN TERVUREN	2002	226	-0.0119542	0.0182765
BELGIAN TERVUREN	2003	220	-0.0100483	0.0216721
BELGIAN TERVUREN	2004	199	-0.00426605	0.0356633
BELGIAN TERVUREN	2005	208	-0.00566452	0.0347558
BELGIAN TERVUREN	2006	130	-0.0134497	0.0106105
BELGIAN TERVUREN	2007	117	-0.00690015	0.0319536
BERNESE MOUNTAIN DOG	1976	50	-0.00575478	0.0108854
BERNESE MOUNTAIN DOG	1977	51	-0.00271497	0.0105966
BERNESE MOUNTAIN DOG	1978	59	-0.00401813	0.00934795
BERNESE MOUNTAIN DOG	1979	43	-0.00717323	0.0167524
BERNESE MOUNTAIN DOG	1980	73	-0.00970615	0.0118128
BERNESE MOUNTAIN DOG	1981	102	-0.011151	0.0139095
BERNESE MOUNTAIN DOG	1982	117	-0.0104863	0.0139805
BERNESE MOUNTAIN DOG	1983	120	-0.0107273	0.0142812
BERNESE MOUNTAIN DOG	1984	143	-0.0125888	0.0160974
BERNESE MOUNTAIN DOG	1985	198	-0.0115885	0.0158498
BERNESE MOUNTAIN DOG	1986	206	-0.015214	0.0177245
BERNESE MOUNTAIN DOG	1987	264	-0.0192327	0.0202196
BERNESE MOUNTAIN DOG	1988	281	-0.017075	0.0188232
BERNESE MOUNTAIN DOG	1989	361	-0.013213	0.0210553
BERNESE MOUNTAIN DOG	1990	331	-0.0142503	0.0240739
BERNESE MOUNTAIN DOG	1991	457	-0.0215697	0.0226392
BERNESE MOUNTAIN DOG	1992	516	-0.0195687	0.0256063
BERNESE MOUNTAIN DOG	1993	567	-0.0158402	0.0290643
BERNESE MOUNTAIN DOG	1994	630	-0.0145662	0.0353
BERNESE MOUNTAIN DOG	1995	653	-0.0126616	0.031072
BERNESE MOUNTAIN DOG	1996	740	-0.00699408	0.0369789
BERNESE MOUNTAIN DOG	1997	778	-0.000359427	0.0403641
BERNESE MOUNTAIN DOG	1998	813	-0.00169294	0.0467426
BERNESE MOUNTAIN DOG	1999	932	0.0038072	0.0551198
BERNESE MOUNTAIN DOG	2000	979	0.0114809	0.0588716
BERNESE MOUNTAIN DOG	2001	895	0.0122386	0.0636208
BERNESE MOUNTAIN DOG	2002	959	0.023613	0.0856053
BERNESE MOUNTAIN DOG	2003	955	0.0188448	0.084429
BERNESE MOUNTAIN DOG	2004	982	0.0167653	0.0764781
BERNESE MOUNTAIN DOG	2005	897	0.0235138	0.0872973
BERNESE MOUNTAIN DOG	2006	902	0.0185374	0.0895918
BERNESE MOUNTAIN DOG	2007	723	0.013939	0.0679491
BERNESE MOUNTAIN DOG	2008	191	0.00702407	0.0486006
BOUVIER DES FLANDRES	1974	31	-0.00139369	0.000748892
BOUVIER DES FLANDRES	1975	34	-0.001389	0.000836831
BOUVIER DES FLANDRES	1979	64	-0.00132342	0.00163567
BOUVIER DES FLANDRES	1980	88	-0.000687055	0.00208314
BOUVIER DES FLANDRES	1981	135	-0.000100648	0.00249828
BOUVIER DES FLANDRES	1982	154	5.84878e-05	0.00370492
BOUVIER DES FLANDRES	1983	176	-0.000250873	0.0043644
BOUVIER DES FLANDRES	1984	194	0.000490451	0.00467947
BOUVIER DES FLANDRES	1985	211	0.00132517	0.00646017
BOUVIER DES FLANDRES	1986	215	0.000870025	0.00557751
BOUVIER DES FLANDRES	1987	219	0.00168257	0.00827597
BOUVIER DES FLANDRES	1988	215	0.00293398	0.00991064
BOUVIER DES FLANDRES	1989	251	0.0013157	0.00648403
BOUVIER DES FLANDRES	1990	256	0.00268546	0.00761694
BOUVIER DES FLANDRES	1991	241	0.00317417	0.0121764
BOUVIER DES FLANDRES	1992	288	0.00459353	0.0123272
BOUVIER DES FLANDRES	1993	273	0.00367137	0.00817149
BOUVIER DES FLANDRES	1994	366	0.00569973	0.0195783
BOUVIER DES FLANDRES	1995	338	0.00679788	0.0159643
BOUVIER DES FLANDRES	1996	306	0.00363813	0.0109933
BOUVIER DES FLANDRES	1997	313	0.00347817	0.0108163
BOUVIER DES FLANDRES	1998	266	0.00471517	0.0222308
BOUVIER DES FLANDRES	1999	244	0.00382747	0.0419667
BOUVIER DES FLANDRES	2000	232	0.00194804	0.0202367
BOUVIER DES FLANDRES	2001	212	0.00249736	0.020662
BOUVIER DES FLANDRES	2002	221	0.00178167	0.0361706
BOUVIER DES FLANDRES	2003	206	-0.00158441	0.038305
BOUVIER DES FLANDRES	2004	243	0.000757301	0.0303122
BOUVIER DES FLANDRES	2005	189	-0.00411791	0.0220586
BOUVIER DES FLANDRES	2006	175	-0.00753052	0.0136646
BOUVIER DES FLANDRES	2007	134	-0.0043776	0.0232505
BOUVIER DES FLANDRES	2008	38	-0.00765913	0.00751431
BULLMASTIFF	1982	39	-0.000869098	0.00449862
BULLMASTIFF	1983	35	0.00357519	0.0110417
BULLMASTIFF	1984	34	0.00106043	0.0056443
BULLMASTIFF	1985	56	0.00448988	0.00926325
BULLMASTIFF	1986	51	0.00472392	0.0117076
BULLMASTIFF	1987	67	0.00418657	0.0095955
BULLMASTIFF	1988	68	0.00694547	0.0101414
BULLMASTIFF	1989	73	0.00409998	0.00926544
BULLMASTIFF	1990	117	0.00406531	0.00848239
BULLMASTIFF	1991	145	0.00427804	0.0107186
BULLMASTIFF	1992	212	0.00535573	0.0107792
BULLMASTIFF	1993	224	0.0027886	0.00812994
BULLMASTIFF	1994	235	0.00475539	0.0129431
BULLMASTIFF	1995	209	0.00207128	0.00990615
BULLMASTIFF	1996	248	0.00514294	0.0225157
BULLMASTIFF	1997	204	0.00270704	0.016064
BULLMASTIFF	1998	214	0.00389685	0.0313434
BULLMASTIFF	1999	187	0.00403175	0.0468285
BULLMASTIFF	2000	188	0.001657	0.0281816
BULLMASTIFF	2001	215	-0.00157757	0.0189112
BULLMASTIFF	2002	224	-0.00133767	0.0175873
BULLMASTIFF	2003	214	0.000973751	0.0398941
BULLMASTIFF	2004	214	-0.00328436	0.0240043
BULLMASTIFF	2005	177	-0.00342753	0.0173588
BULLMASTIFF	2006	197	0.000977872	0.0317421
BULLMASTIFF	2007	109	-0.0022533	0.018042
BULLMASTIFF	2008	38	-0.00152843	0.00829055
CHESAPEAKE BAY RETRIEVER	1972	40	0.000224531	0.000789944
CHESAPEAKE BAY RETRIEVER	1973	62	0.000352428	0.00152888
CHESAPEAKE BAY RETRIEVER	1974	67	9.12159e-05	0.0015184
CHESAPEAKE BAY RETRIEVER	1975	84	0.000603613	0.00206716
CHESAPEAKE BAY RETRIEVER	1976	90	0.000971701	0.0021703
CHESAPEAKE BAY RETRIEVER	1978	41	0.000460376	0.00133723
CHESAPEAKE BAY RETRIEVER	1979	157	0.00101651	0.00335561
CHESAPEAKE BAY RETRIEVER	1980	174	0.00164197	0.00261504
CHESAPEAKE BAY RETRIEVER	1981	231	0.00101149	0.00301308
CHESAPEAKE BAY RETRIEVER	1982	228	0.000955203	0.0036933
CHESAPEAKE BAY RETRIEVER	1983	231	0.00128177	0.00430097
CHESAPEAKE BAY RETRIEVER	1984	254	0.000907587	0.00478978
CHESAPEAKE BAY RETRIEVER	1985	269	0.000971514	0.00511962
CHESAPEAKE BAY RETRIEVER	1986	224	0.000355773	0.0046747
CHESAPEAKE BAY RETRIEVER	1987	269	0.000888973	0.00555199
CHESAPEAKE BAY RETRIEVER	1988	267	-0.000452435	0.00520145
CHESAPEAKE BAY RETRIEVER	1989	273	-0.000381464	0.00561043
CHESAPEAKE BAY RETRIEVER	1990	297	-0.000265432	0.00538075
CHESAPEAKE BAY RETRIEVER	1991	291	-0.000141328	0.00568809
CHESAPEAKE BAY RETRIEVER	1992	310	0.000182044	0.00595046
CHESAPEAKE BAY RETRIEVER	1993	370	-0.00110211	0.00701473
CHESAPEAKE BAY RETRIEVER	1994	336	-0.00114315	0.00662826
CHESAPEAKE BAY RETRIEVER	1995	407	-0.000708948	0.00690002
CHESAPEAKE BAY RETRIEVER	1996	391	-0.00116201	0.00688314
CHESAPEAKE BAY RETRIEVER	1997	379	-0.00122897	0.00859288
CHESAPEAKE BAY RETRIEVER	1998	337	-0.00153956	0.00891511
CHESAPEAKE BAY RETRIEVER	1999	364	-0.0027721	0.0117999
CHESAPEAKE BAY RETRIEVER	2000	369	-0.00547952	0.0097
CHESAPEAKE BAY RETRIEVER	2001	384	-0.00574153	0.0112008
CHESAPEAKE BAY RETRIEVER	2002	399	-0.00448192	0.0121753
CHESAPEAKE BAY RETRIEVER	2003	351	-0.00361289	0.0162209
CHESAPEAKE BAY RETRIEVER	2004	337	-0.00629387	0.0149704
CHESAPEAKE BAY RETRIEVER	2005	314	-0.00714363	0.014189
CHESAPEAKE BAY RETRIEVER	2006	247	-0.00666732	0.00871863
CHESAPEAKE BAY RETRIEVER	2007	194	-0.00633644	0.0135883
CHESAPEAKE BAY RETRIEVER	2008	70	-0.00507606	0.00719581
CHESAPEAKE BAY RETRIEVER	2009	42	-0.00481875	0.00416022
CHOW CHOW	1974	37	-0.00217728	0.00214938
CHOW CHOW	1975	37	-0.00209445	0.00249237
CHOW CHOW	1979	71	-0.00202737	0.00381109
CHOW CHOW	1980	95	-0.00241945	0.00320898
CHOW CHOW	1981	139	-0.00231312	0.00557061
CHOW CHOW	1982	130	-0.00198315	0.00685956
CHOW CHOW	1983	160	-0.00166961	0.00657037
CHOW CHOW	1984	159	-0.000591942	0.0116994
CHOW CHOW	1985	177	2.33897e-05	0.0138854
CHOW CHOW	1986	184	-0.000332959	0.0114964
CHOW CHOW	1987	198	-0.00025324	0.013209
CHOW CHOW	1988	203	-0.000669778	0.0142241
CHOW CHOW	1989	182	0.000420627	0.0105378
CHOW CHOW	1990	165	-0.00144445	0.0122438
CHOW CHOW	1991	157	0.00202617	0.0202597
CHOW CHOW	1992	134	-0.0015866	0.0111335
CHOW CHOW	1993	142	-0.00134497	0.0285337
CHOW CHOW	1994	120	0.000144011	0.021169
CHOW CHOW	1995	130	-0.00289589	0.016159
CHOW CHOW	1996	115	0.000417403	0.0280716
CHOW CHOW	1997	127	-0.00260279	0.0180543
CHOW CHOW	1998	90	0.00136513	0.0271469
CHOW CHOW	1999	102	0.00565596	0.0453693
CHOW CHOW	2000	72	-0.00274414	0.0285906
CHOW CHOW	2001	98	0.0106009	0.071902
CHOW CHOW	2002	86	0.00658913	0.0550968
CHOW CHOW	2003	105	0.0142225	0.0826054
CHOW CHOW	2004	120	0.0163854	0.0786557
CHOW CHOW	2005	88	0.00641622	0.0500055
CHOW CHOW	2006	92	0.0224532	0.0683195
CHOW CHOW	2007	66	-0.000442652	0.0397148
ENGLISH SETTER	1972	34	1.01355e-05	0.000890748
ENGLISH SETTER	1973	47	0.000246407	0.00141871
ENGLISH SETTER	1974	69	-4.88532e-05	0.00122247
ENGLISH SETTER	1975	93	-0.000353521	0.00236632
ENGLISH SETTER	1976	76	0.000547622	0.00270113
ENGLISH SETTER	1978	66	0.00180414	0.0047963
ENGLISH SETTER	1979	96	0.000925541	0.00307511
ENGLISH SETTER	1980	119	0.00243428	0.00451163
ENGLISH SETTER	1981	185	0.00183705	0.00442367
ENGLISH SETTER	1982	214	0.00272959	0.00600983
ENGLISH SETTER	1983	155	0.00128102	0.00469177
ENGLISH SETTER	1984	223	0.00259897	0.00568493
ENGLISH SETTER	1985	198	0.00339394	0.00534798
ENGLISH SETTER	1986	229	0.00282464	0.00752854
ENGLISH SETTER	1987	234	0.00309102	0.00635818
ENGLISH SETTER	1988	232	0.00327181	0.00776596
ENGLISH SETTER	1989	279	0.00429171	0.00958318
ENGLISH SETTER	1990	261	0.00452124	0.00716016
ENGLISH SETTER	1991	286	0.00487294	0.0135216
ENGLISH SETTER	1992	352	0.00240238	0.00725329
ENGLISH SETTER	1993	352	0.0035618	0.00851916
ENGLISH SETTER	1994	380	0.00428923	0.0100523
ENGLISH SETTER	1995	447	0.00442355	0.0121942
ENGLISH SETTER	1996	479	0.00428112	0.0126321
ENGLISH SETTER	1997	398	0.00132459	0.00884463
ENGLISH SETTER	1998	447	0.00309399	0.0148051
ENGLISH SETTER	1999	442	0.00281826	0.0250322
ENGLISH SETTER	2000	472	0.000256925	0.0133438
ENGLISH SETTER	2001	561	0.00199483	0.0188264
ENGLISH SETTER	2002	505	-0.00194453	0.0185256
ENGLISH SETTER	2003	528	-0.00147144	0.0181293
ENGLISH SETTER	2004	429	-0.00149118	0.0167801
ENGLISH SETTER	2005	423	1.4618e-05	0.0259594
ENGLISH SETTER	2006	444	-0.00220259	0.020291
ENGLISH SETTER	2007	417	-0.00606712	0.0114957
ENGLISH SETTER	2008	309	-0.00416147	0.0144775
ENGLISH SETTER	2009	221	-0.0047012	0.0112442
ENGLISH SPRINGER SPANIEL	1972	56	-0.000556176	0.000744928
ENGLISH SPRINGER SPANIEL	1973	113	-0.000640054	0.000449073
ENGLISH SPRINGER SPANIEL	1974	128	-0.000583588	0.00080124
ENGLISH SPRINGER SPANIEL	1975	130	-0.000582268	0.00106638
ENGLISH SPRINGER SPANIEL	1976	110	-0.000533995	0.000971387
ENGLISH SPRINGER SPANIEL	1978	51	-0.00036689	0.00141152
ENGLISH SPRINGER SPANIEL	1979	134	0.000464995	0.00225361
ENGLISH SPRINGER SPANIEL	1980	159	-0.0003914	0.00261864
ENGLISH SPRINGER SPANIEL	1981	171	-0.00032563	0.0025543
ENGLISH SPRINGER SPANIEL	1982	187	0.000155645	0.00329502
ENGLISH SPRINGER SPANIEL	1983	219	0.000430636	0.00491157
ENGLISH SPRINGER SPANIEL	1984	227	0.000348155	0.00480987
ENGLISH SPRINGER SPANIEL	1985	270	-0.000290577	0.00518891
ENGLISH SPRINGER SPANIEL	1986	278	0.000519184	0.00606824
ENGLISH SPRINGER SPANIEL	1987	289	0.000275246	0.00664029
ENGLISH SPRINGER SPANIEL	1988	331	0.000976737	0.00617773
ENGLISH SPRINGER SPANIEL	1989	356	0.000324219	0.00757346
ENGLISH SPRINGER SPANIEL	1990	416	0.000843574	0.0116824
ENGLISH SPRINGER SPANIEL	1991	414	0.000486824	0.00865945
ENGLISH SPRINGER SPANIEL	1992	378	0.00152725	0.0110236
ENGLISH SPRINGER SPANIEL	1993	410	0.00151997	0.0123187
ENGLISH SPRINGER SPANIEL	1994	452	0.00353264	0.0195414
ENGLISH SPRINGER SPANIEL	1995	484	0.000540787	0.0116881
ENGLISH SPRINGER SPANIEL	1996	443	0.00213043	0.0175557
ENGLISH SPRINGER SPANIEL	1997	467	0.000716949	0.0132884
ENGLISH SPRINGER SPANIEL	1998	384	0.00589772	0.0315941
ENGLISH SPRINGER SPANIEL	1999	485	0.000913367	0.0213529
ENGLISH SPRINGER SPANIEL	2000	441	0.00069986	0.0183957
ENGLISH SPRINGER SPANIEL	2001	514	0.00292967	0.02585
ENGLISH SPRINGER SPANIEL	2002	525	0.000966957	0.0232648
ENGLISH SPRINGER SPANIEL	2003	504	0.00404454	0.0329063
ENGLISH SPRINGER SPANIEL	2004	484	0.000972199	0.0283855
ENGLISH SPRINGER SPANIEL	2005	439	-0.000568913	0.0230064
ENGLISH SPRINGER SPANIEL	2006	371	-0.000595864	0.022771
ENGLISH SPRINGER SPANIEL	2007	278	-0.000594409	0.0318381
GERMAN SHEPHERD DOG	1970	81	-0.00109847	0.0015636
GERMAN SHEPHERD DOG	1971	179	-0.00223598	0.00127726
GERMAN SHEPHERD DOG	1972	365	-0.00239843	0.00132559
GERMAN SHEPHERD DOG	1973	632	-0.00263307	0.00126981
GERMAN SHEPHERD DOG	1974	603	-0.00274098	0.00122856
GERMAN SHEPHERD DOG	1975	632	-0.00260859	0.00158811
GERMAN SHEPHERD DOG	1976	511	-0.00254871	0.00160584
GERMAN SHEPHERD DOG	1977	178	-0.00214284	0.0019633
GERMAN SHEPHERD DOG	1978	366	-0.00193608	0.00204051
GERMAN SHEPHERD DOG	1979	913	-0.00181236	0.00242764
GERMAN SHEPHERD DOG	1980	1177	-0.00145986	0.00273194
GERMAN SHEPHERD DOG	1981	1461	-0.00107232	0.00305975
GERMAN SHEPHERD DOG	1982	1637	-0.000772313	0.00322351
GERMAN SHEPHERD DOG	1983	1731	0.000117115	0.00431255
GERMAN SHEPHERD DOG	1984	1765	0.00058641	0.00455974
GERMAN SHEPHERD DOG	1985	2072	0.000867925	0.00500755
GERMAN SHEPHERD DOG	1986	2284	0.000894115	0.00522471
GERMAN SHEPHERD DOG	1987	2413	0.000991032	0.00469539
GERMAN SHEPHERD DOG	1988	2540	0.00109604	0.00475637
GERMAN SHEPHERD DOG	1989	2892	0.00117591	0.00576597
GERMAN SHEPHERD DOG	1990	3192	0.00067971	0.00570299
GERMAN SHEPHERD DOG	1991	3549	0.000716221	0.00550904
GERMAN SHEPHERD DOG	1992	3813	0.0010274	0.00730363
GERMAN SHEPHERD DOG	1993	3622	0.000989169	0.00732855
GERMAN SHEPHERD DOG	1994	3731	0.00103572	0.00980178
GERMAN SHEPHERD DOG	1995	3611	0.000446956	0.00976042
GERMAN SHEPHERD DOG	1996	3295	0.000646594	0.0127923
GERMAN SHEPHERD DOG	1997	3140	8.67199e-05	0.0135999
GERMAN SHEPHERD DOG	1998	2702	4.41382e-06	0.018871
GERMAN SHEPHERD DOG	1999	2858	-0.000820485	0.0227315
GERMAN SHEPHERD DOG	2000	2684	-0.000351093	0.0257828
GERMAN SHEPHERD DOG	2001	2750	-0.000332306	0.028041
GERMAN SHEPHERD DOG	2002	2737	-0.0007682	0.0263244
GERMAN SHEPHERD DOG	2003	2816	-0.00057021	0.0292553
GERMAN SHEPHERD DOG	2004	2607	-0.00113706	0.0333626
GERMAN SHEPHERD DOG	2005	2316	-0.00144758	0.0305407
GERMAN SHEPHERD DOG	2006	1996	-0.00288786	0.0247046
GERMAN SHEPHERD DOG	2007	1393	-0.00110383	0.0321756
GERMAN SHEPHERD DOG	2008	143	-0.000244891	0.015094
GOLDEN RETRIEVER	1970	65	-0.00135558	0.0018925
GOLDEN RETRIEVER	1971	185	-0.00210804	0.00313275
GOLDEN RETRIEVER	1972	407	-0.00281939	0.00267365
GOLDEN RETRIEVER	1973	668	-0.0030027	0.00234061
GOLDEN RETRIEVER	1974	770	-0.00232398	0.00332326
GOLDEN RETRIEVER	1975	967	-0.00266793	0.00333033
GOLDEN RETRIEVER	1976	883	-0.00253983	0.00369644
GOLDEN RETRIEVER	1977	296	-0.00165354	0.00404198
GOLDEN RETRIEVER	1978	640	-0.00241909	0.00387482
GOLDEN RETRIEVER	1979	1559	-0.0019931	0.00417209
GOLDEN RETRIEVER	1980	1814	-0.00172075	0.00502819
GOLDEN RETRIEVER	1981	2232	-0.00143024	0.0050725
GOLDEN RETRIEVER	1982	2329	-0.00078614	0.00581729
GOLDEN RETRIEVER	1983	2306	6.02442e-05	0.00667902
GOLDEN RETRIEVER	1984	2462	0.000530124	0.00748361
GOLDEN RETRIEVER	1985	2674	0.00053121	0.00743912
GOLDEN RETRIEVER	1986	2780	0.000716397	0.00812222
GOLDEN RETRIEVER	1987	2892	0.00118122	0.00913309
GOLDEN RETRIEVER	1988	2901	0.000697487	0.00982022
GOLDEN RETRIEVER	1989	3012	0.00109064	0.00926105
GOLDEN RETRIEVER	1990	3229	0.000833753	0.0103892
GOLDEN RETRIEVER	1991	3334	0.00140118	0.0112909
GOLDEN RETRIEVER	1992	3558	0.000423629	0.0108168
GOLDEN RETRIEVER	1993	3586	8.89654e-05	0.0125499
GOLDEN RETRIEVER	1994	4085	0.000369323	0.0127707
GOLDEN RETRIEVER	1995	4223	0.000108013	0.0124069
GOLDEN RETRIEVER	1996	4141	-7.85665e-05	0.018265
GOLDEN RETRIEVER	1997	4015	-0.00122912	0.0159593
GOLDEN RETRIEVER	1998	3732	-0.000778044	0.0204896
GOLDEN RETRIEVER	1999	3885	-0.00235205	0.0186821
GOLDEN RETRIEVER	2000	3888	-0.00191698	0.0220784
GOLDEN RETRIEVER	2001	3879	-0.00254127	0.0208405
GOLDEN RETRIEVER	2002	3995	-0.00303349	0.0248634
GOLDEN RETRIEVER	2003	4016	-0.00434222	0.0271353
GOLDEN RETRIEVER	2004	3692	-0.00510255	0.0262564
GOLDEN RETRIEVER	2005	3342	-0.00720712	0.0254506
GOLDEN RETRIEVER	2006	3075	-0.0073945	0.0241972
GOLDEN RETRIEVER	2007	2346	-0.00908452	0.024041
GOLDEN RETRIEVER	2008	642	-0.00971804	0.0163318
GOLDEN RETRIEVER	2009	48	-0.012163	0.0144315
GREATER SWISS MOUNTAIN DOG	1990	35	0.00142944	0.00663376
GREATER SWISS MOUNTAIN DOG	1991	45	0.000787129	0.00549457
GREATER SWISS MOUNTAIN DOG	1992	42	0.00168242	0.00807161
GREATER SWISS MOUNTAIN DOG	1993	56	0.00160988	0.0061715
GREATER SWISS MOUNTAIN DOG	1994	70	-0.000456522	0.0124742
GREATER SWISS MOUNTAIN DOG	1995	79	0.00256072	0.0148739
GREATER SWISS MOUNTAIN DOG	1996	86	0.000605848	0.0168687
GREATER SWISS MOUNTAIN DOG	1997	124	0.00617047	0.0258426
GREATER SWISS MOUNTAIN DOG	1998	121	-0.00372291	0.0112977
GREATER SWISS MOUNTAIN DOG	1999	124	-0.00190938	0.0234123
GREATER SWISS MOUNTAIN DOG	2000	176	0.00100769	0.027669
GREATER SWISS MOUNTAIN DOG	2001	144	-0.00140977	0.0218517
GREATER SWISS MOUNTAIN DOG	2002	150	-0.00707008	0.0186225
GREATER SWISS MOUNTAIN DOG	2003	189	-0.00251051	0.0264325
GREATER SWISS MOUNTAIN DOG	2004	181	-0.00203993	0.0358962
GREATER SWISS MOUNTAIN DOG	2005	152	-0.00109179	0.0351357
GREATER SWISS MOUNTAIN DOG	2006	133	-0.00418185	0.0307372
GREATER SWISS MOUNTAIN DOG	2007	105	-0.00228305	0.0281151
GREATER SWISS MOUNTAIN DOG	2008	51	-0.00782316	0.0173603
IRISH WATER SPANIEL	1988	31	-0.00889921	0.0119281
IRISH WATER SPANIEL	1989	32	-0.00420096	0.031471
IRISH WATER SPANIEL	1991	31	0.00214973	0.0195058
IRISH WATER SPANIEL	1992	52	-0.014284	0.0202382
IRISH WATER SPANIEL	1993	48	-0.00667629	0.0149196
IRISH WATER SPANIEL	1994	36	0.0183971	0.0493135
IRISH WATER SPANIEL	1995	41	0.00373083	0.0379304
IRISH WATER SPANIEL	1996	54	0.00395559	0.0437053
IRISH WATER SPANIEL	1998	48	-0.00172314	0.0227141
IRISH WATER SPANIEL	1999	50	-0.00445534	0.0270071
IRISH WATER SPANIEL	2000	61	0.013735	0.0635789
IRISH WATER SPANIEL	2001	42	0.0315753	0.0850764
IRISH WATER SPANIEL	2002	40	-0.00392228	0.0287485
IRISH WATER SPANIEL	2003	40	0.018098	0.0638275
IRISH WATER SPANIEL	2004	48	0.00871628	0.0538197
IRISH WATER SPANIEL	2005	46	0.00862647	0.0525218
IRISH WATER SPANIEL	2006	39	-0.00704601	0.0288815
LABRADOR RETRIEVER	1970	104	0.000595681	0.00218609
LABRADOR RETRIEVER	1971	239	0.000778883	0.00172703
LABRADOR RETRIEVER	1972	472	0.00120384	0.00257456
LABRADOR RETRIEVER	1973	732	0.00148565	0.00277098
LABRADOR RETRIEVER	1974	778	0.00167431	0.00364969
LABRADOR RETRIEVER	1975	863	0.00148928	0.00369075
LABRADOR RETRIEVER	1976	695	0.00162202	0.00473019
LABRADOR RETRIEVER	1977	253	0.00113371	0.00438727
LABRADOR RETRIEVER	1978	537	0.00145525	0.00421854
LABRADOR RETRIEVER	1979	1418	0.00157108	0.00500167
LABRADOR RETRIEVER	1980	1768	0.00127545	0.00580651
LABRADOR RETRIEVER	1981	2234	0.00127495	0.00558094
LABRADOR RETRIEVER	1982	2498	0.00110045	0.00566463
LABRADOR RETRIEVER	1983	2677	0.0004547	0.00670229
LABRADOR RETRIEVER	1984	2890	0.000806804	0.00748828
LABRADOR RETRIEVER	1985	3448	0.000630806	0.00754476
LABRADOR RETRIEVER	1986	3943	0.00141854	0.00832139
LABRADOR RETRIEVER	1987	4379	0.000585559	0.00824749
LABRADOR RETRIEVER	1988	4622	0.000725174	0.00787022
LABRADOR RETRIEVER	1989	5288	0.000848892	0.00832663
LABRADOR RETRIEVER	1990	5758	0.000872887	0.00934047
LABRADOR RETRIEVER	1991	6160	0.000710336	0.0091144
LABRADOR RETRIEVER	1992	6926	0.000677904	0.00982681
LABRADOR RETRIEVER	1993	7212	0.000776036	0.0110636
LABRADOR RETRIEVER	1994	8658	0.000418989	0.0107389
LABRADOR RETRIEVER	1995	9232	0.00025899	0.0124224
LABRADOR RETRIEVER	1996	9338	2.17552e-05	0.0119419
LABRADOR RETRIEVER	1997	9283	-0.000972384	0.0136327
LABRADOR RETRIEVER	1998	9030	-0.00130769	0.0164737
LABRADOR RETRIEVER	1999	9511	-0.00235788	0.0215064
LABRADOR RETRIEVER	2000	9459	-0.00275629	0.0213959
LABRADOR RETRIEVER	2001	9004	-0.00313773	0.0227771
LABRADOR RETRIEVER	2002	9514	-0.00499139	0.0213761
LABRADOR RETRIEVER	2003	9031	-0.00600129	0.0220435
LABRADOR RETRIEVER	2004	8173	-0.00702061	0.025476
LABRADOR RETRIEVER	2005	6925	-0.00896461	0.0240947
LABRADOR RETRIEVER	2006	5702	-0.0092459	0.0242726
LABRADOR RETRIEVER	2007	4052	-0.00964447	0.022652
LABRADOR RETRIEVER	2008	551	-0.0117585	0.0177426
LABRADOR RETRIEVER	2009	74	-0.00972904	0.0141472
MASTIFF	1980	37	-0.00142683	0.00251972
MASTIFF	1982	80	-0.000929118	0.00325677
MASTIFF	1983	74	0.000473709	0.00431302
MASTIFF	1984	94	0.000152759	0.00682748
MASTIFF	1985	96	0.00209778	0.0133938
MASTIFF	1986	121	0.00102714	0.00613688
MASTIFF	1987	115	0.0010879	0.00895024
MASTIFF	1988	125	0.00237643	0.019066
MASTIFF	1989	171	0.00163746	0.00800884
MASTIFF	1990	208	0.000373955	0.00962346
MASTIFF	1991	293	0.00307015	0.0197499
MASTIFF	1992	346	0.00124572	0.00844711
MASTIFF	1993	375	0.00289011	0.0159707
MASTIFF	1994	441	0.00130926	0.0115562
MASTIFF	1995	496	0.00234644	0.0164074
MASTIFF	1996	572	0.000801693	0.0141407
MASTIFF	1997	542	0.0017066	0.0160399
MASTIFF	1998	518	0.000204006	0.0149347
MASTIFF	1999	550	0.000124588	0.0218584
MASTIFF	2000	537	0.00163344	0.0344049
MASTIFF	2001	514	-0.00297708	0.020576
MASTIFF	2002	587	0.00443787	0.0449117
MASTIFF	2003	514	-0.00263862	0.0285832
MASTIFF	2004	557	-0.00249919	0.028023
MASTIFF	2005	481	-0.0050218	0.0286073
MASTIFF	2006	396	-0.00313104	0.0320061
MASTIFF	2007	300	-0.0058706	0.0304287
MASTIFF	2008	68	-0.00272426	0.0278611
NEWFOUNDLAND	1972	33	-0.00195595	0.000897206
NEWFOUNDLAND	1973	56	-0.00174106	0.00164915
NEWFOUNDLAND	1974	71	-0.00215814	0.00173288
NEWFOUNDLAND	1975	73	-0.00195181	0.0024162
NEWFOUNDLAND	1976	66	-0.000383049	0.00743347
NEWFOUNDLAND	1978	45	-0.00158874	0.00570189
NEWFOUNDLAND	1979	127	0.000542079	0.00818339
NEWFOUNDLAND	1980	151	0.000368029	0.0119954
NEWFOUNDLAND	1981	168	-0.000652706	0.00541069
NEWFOUNDLAND	1982	202	0.00047502	0.0106339
NEWFOUNDLAND	1983	230	0.000210558	0.00634491
NEWFOUNDLAND	1984	232	0.00100006	0.00964054
NEWFOUNDLAND	1985	250	0.00230384	0.00866464
NEWFOUNDLAND	1986	323	0.000516829	0.0112826
NEWFOUNDLAND	1987	356	0.000209581	0.0107227
NEWFOUNDLAND	1988	301	0.00385442	0.0212404
NEWFOUNDLAND	1989	374	0.000665943	0.0162188
NEWFOUNDLAND	1990	356	0.00292482	0.0315032
NEWFOUNDLAND	1991	355	0.00193893	0.0278584
NEWFOUNDLAND	1992	419	0.00169715	0.026595
NEWFOUNDLAND	1993	396	0.0078349	0.0371677
NEWFOUNDLAND	1994	471	0.000920179	0.0272081
NEWFOUNDLAND	1995	496	0.00783588	0.0531858
NEWFOUNDLAND	1996	511	0.00123411	0.0367447
NEWFOUNDLAND	1997	492	0.00294486	0.0335827
NEWFOUNDLAND	1998	425	0.00295844	0.0421548
NEWFOUNDLAND	1999	512	0.00482745	0.0586979
NEWFOUNDLAND	2000	502	0.000568585	0.0384691
NEWFOUNDLAND	2001	560	0.00453596	0.0674307
NEWFOUNDLAND	2002	647	-0.00310136	0.0433117
NEWFOUNDLAND	2003	628	0.00298595	0.054132
NEWFOUNDLAND	2004	664	-0.00118376	0.0464851
NEWFOUNDLAND	2005	589	0.00193204	0.0506333
NEWFOUNDLAND	2006	548	0.000823892	0.0640478
NEWFOUNDLAND	2007	426	-0.000613523	0.0414749
NEWFOUNDLAND	2008	189	-0.00086349	0.032314
RHODESIAN RIDGEBACK	1972	39	0.00150995	0.00148377
RHODESIAN RIDGEBACK	1973	49	0.00166324	0.00167194
RHODESIAN RIDGEBACK	1974	60	0.00267778	0.00285144
RHODESIAN RIDGEBACK	1975	86	0.00247032	0.0026263
RHODESIAN RIDGEBACK	1976	71	0.00252698	0.00245723
RHODESIAN RIDGEBACK	1978	48	0.00279382	0.00319488
RHODESIAN RIDGEBACK	1979	86	0.00260752	0.0031524
RHODESIAN RIDGEBACK	1980	159	0.00379616	0.00494196
RHODESIAN RIDGEBACK	1981	154	0.00343686	0.004098
RHODESIAN RIDGEBACK	1982	167	0.00347943	0.00511097
RHODESIAN RIDGEBACK	1983	175	0.00332354	0.00477862
RHODESIAN RIDGEBACK	1984	186	0.00319886	0.00632097
RHODESIAN RIDGEBACK	1985	204	0.00235111	0.00663037
RHODESIAN RIDGEBACK	1986	220	0.00359329	0.00599834
RHODESIAN RIDGEBACK	1987	257	0.00356023	0.00674747
RHODESIAN RIDGEBACK	1988	212	0.0028761	0.00693601
RHODESIAN RIDGEBACK	1989	306	0.00285378	0.006248
RHODESIAN RIDGEBACK	1990	345	0.00299097	0.00721087
RHODESIAN RIDGEBACK	1991	302	0.00319152	0.00741363
RHODESIAN RIDGEBACK	1992	330	0.00311985	0.00716798
RHODESIAN RIDGEBACK	1993	358	0.00241467	0.00761701
RHODESIAN RIDGEBACK	1994	421	0.00276759	0.00802452
RHODESIAN RIDGEBACK	1995	406	0.00256904	0.00724766
RHODESIAN RIDGEBACK	1996	396	0.00180133	0.0074661
RHODESIAN RIDGEBACK	1997	405	0.00218116	0.00784109
RHODESIAN RIDGEBACK	1998	405	0.00126489	0.0137935
RHODESIAN RIDGEBACK	1999	398	-0.00173172	0.00961431
RHODESIAN RIDGEBACK	2000	399	-0.00199357	0.0148689
RHODESIAN RIDGEBACK	2001	393	-0.00248567	0.0131929
RHODESIAN RIDGEBACK	2002	441	-0.00516017	0.00806825
RHODESIAN RIDGEBACK	2003	428	-0.00562871	0.0117043
RHODESIAN RIDGEBACK	2004	450	-0.00590445	0.015675
RHODESIAN RIDGEBACK	2005	438	-0.00717216	0.0166928
RHODESIAN RIDGEBACK	2006	374	-0.00807293	0.00989701
RHODESIAN RIDGEBACK	2007	251	-0.00895313	0.00841814
RHODESIAN RIDGEBACK	2008	134	-0.00660691	0.00671206
RHODESIAN RIDGEBACK	2009	50	-0.00534999	0.00511006
ROTTWEILER	1972	49	-0.00357025	0.00558437
ROTTWEILER	1973	104	-0.00371819	0.00918011
ROTTWEILER	1974	153	-0.00392231	0.0054966
ROTTWEILER	1975	192	-0.00363153	0.00685506
ROTTWEILER	1976	269	-0.00500938	0.00850838
ROTTWEILER	1977	91	-0.00300134	0.00722644
ROTTWEILER	1978	190	-0.0052469	0.0085574
ROTTWEILER	1979	744	-0.00589136	0.00993663
ROTTWEILER	1980	937	-0.00504798	0.00917166
ROTTWEILER	1981	1490	-0.00539255	0.011015
ROTTWEILER	1982	2035	-0.00517428	0.0100329
ROTTWEILER	1983	2572	-0.00559944	0.0117226
ROTTWEILER	1984	2806	-0.00484038	0.0105738
ROTTWEILER	1985	3391	-0.00573111	0.012602
ROTTWEILER	1986	3473	-0.0060334	0.0121844
ROTTWEILER	1987	3846	-0.00508054	0.012983
ROTTWEILER	1988	4090	-0.00588866	0.0142116
ROTTWEILER	1989	4439	-0.00454093	0.013241
ROTTWEILER	1990	4465	-0.00530603	0.0156783
ROTTWEILER	1991	4289	-0.00703189	0.0175137
ROTTWEILER	1992	4309	-0.0063433	0.01878
ROTTWEILER	1993	3894	-0.00663171	0.0205449
ROTTWEILER	1994	3399	-0.00691367	0.0246975
ROTTWEILER	1995	2417	-0.00483214	0.031556
ROTTWEILER	1996	2096	-0.00301017	0.0327055
ROTTWEILER	1997	1706	-0.00169711	0.0387034
ROTTWEILER	1998	1401	-0.00134808	0.0433305
ROTTWEILER	1999	1321	0.0067494	0.0565728
ROTTWEILER	2000	1199	0.0105147	0.0634832
ROTTWEILER	2001	1150	0.0135709	0.0616062
ROTTWEILER	2002	1241	0.0206381	0.0821543
ROTTWEILER	2003	1139	0.0231833	0.0819758
ROTTWEILER	2004	1047	0.0342218	0.0876393
ROTTWEILER	2005	1104	0.0412215	0.0974855
ROTTWEILER	2006	982	0.0410218	0.106814
ROTTWEILER	2007	756	0.0444824	0.098463
ROTTWEILER	2008	111	0.0533127	0.0771498
